# Supplementary material for: miR-146a-5p mediates atherogenic signalling from immune to vascular cells
Source: Cardiovasc Res. 2026 Apr 13;122(8):1022–36. doi: 10.1093/cvr/cvag075 (PMC13241058; doi:10.1093/cvr/cvag075)
Supplement: cvag075_Supplementary_Data [file cvag075_supplementary_data.zip]

Archive with 6 entries (6 files):
- Climent_et_al_2025_-_De_Novo_-_Supplementary_Data.pdf
- Supplementary File 1 - Interaction coefficient analysis.xlsx
- Supplementary File 2 - miR-146_RNA_Seq.xlsx
- Supplementary File 3 - miR-146_Chip_seq_SRF.xlsx
- Supplementary File 4 - Olink_serum_analysis.xlsx
- Supplementary File 5 - Olink_serum_analysis.xlsx
