# Supplementary material for: miR-146a-5p mediates atherogenic signalling from immune to vascular cells
Source: Cardiovasc Res. 2026 Apr 13;122(8):1022–36. doi: 10.1093/cvr/cvag075 (PMC13241058; doi:10.1093/cvr/cvag075)
Supplement: cvag075_Supplementary_Data [file cvag075_supplementary_data.zip › Supplementary File 1 - Interaction coefficient analysis.xlsx]

## Sheet: coCultureA.VSMC.NG_vs_monoCultu
ENSG	GeneName	logFC	AveExpr	t	P.Value	adj.P.Val	B	Biotype	Description
MI0000170	mmu-miR-146a-5p	3.01389	9.66116	3.65499	0.00222665	0.0761514	-1.39585
MI0004133	mmu-miR-671-5p	2.78503	8.21104	3.42989	0.00356025	0.101467	-1.78472
MI0000167	mmu-miR-142a-5p	2.43456	8.83098	3.68748	0.00208086	0.0761514	-1.29151
MI0000569	mmu-miR-21a-5p	2.19716	12.2729	4.32649	0.000554411	0.0317673	-0.494872
MI0000607	mmu-miR-330-5p	2.17894	7.6069	2.35996	0.0317216	0.272026	-3.71979
MI0000549	mmu-miR-30d-5p	1.85055	8.59649	2.83608	0.0121786	0.160195	-2.9418
MI0004965	mmu-miR-652-5p	1.83496	7.29894	2.32748	0.0338082	0.272026	-3.7625
MI0004684	mmu-miR-700-5p	1.71029	7.85365	2.31641	0.0345485	0.272026	-3.83367
MI0000695	mmu-miR-210-5p	1.6567	9.74292	2.84324	0.0120014	0.160195	-3.06583
MI0000623	mmu-miR-340-5p	1.52954	6.7719	1.6451	0.120014	0.529925	-4.80693
MI0000685	mmu-miR-10a-5p	1.46441	7.54383	1.70426	0.108233	0.514107	-4.78388
MI0000564	mmu-miR-15a-5p	1.45619	8.20433	1.56043	0.138781	0.539355	-5.01541
MI0000621	mmu-miR-339-5p	1.28516	8.35966	1.51891	0.148859	0.565664	-5.08625
MI0000761	mmu-miR-361-5p	1.26598	8.2012	1.83326	0.0859834	0.446912	-4.64673
MI0000709	mmu-miR-221-5p	1.24909	12.6592	3.27878	0.00487738	0.101759	-2.67524
MI0000725	mmu-miR-125b-5p	1.24017	8.52114	1.81841	0.0883205	0.446912	-4.73403
MI0000145	mmu-miR-30b-5p	1.11766	8.36043	1.12432	0.277939	0.775709	-5.57584
MI0000138	mmu-let-7i-5p	1.11607	12.4768	3.25427	0.00513251	0.101759	-2.76253
MI0000710	mmu-miR-222-5p	1.09268	13.3727	4.32393	0.000557321	0.0317673	-0.615664
MI0004125	mmu-miR-374b-5p	1.01048	7.16205	1.00677	0.32946	0.838168	-5.60071
MI0004702	mmu-miR-500-5p	0.966182	8.21525	1.11863	0.280286	0.775709	-5.57465
MI0000137	mmu-let-7g-5p	0.961813	11.9844	1.84046	0.0848699	0.446912	-5.27709
MI0000570	mmu-miR-22-5p	0.864839	11.4686	1.57729	0.134858	0.538744	-5.5519
MI0000221	mmu-miR-10b-5p	0.864567	9.89914	1.47728	0.159572	0.587583	-5.37221
MI0000640	mmu-miR-350-5p	0.839794	8.28207	0.951754	0.355786	0.869135	-5.73589
MI0000231	mmu-miR-24-1-5p	0.838772	7.9296	1.20291	0.247011	0.754265	-5.45812
MI0000556	mmu-let-7a-5p	0.805661	8.40454	1.14455	0.269715	0.775709	-5.57157
MI0001163	mmu-miR-411-5p	0.792416	7.90907	1.26418	0.224793	0.711843	-5.46211
MI0000704	mmu-miR-320-5p	0.770476	8.03306	0.987293	0.338617	0.839182	-5.70112
MI0000703	mmu-miR-223-5p	0.722602	9.85206	0.866655	0.39931	0.875411	-5.85744
MI0000162	mmu-miR-136-5p	0.698834	6.61758	0.872475	0.396226	0.875411	-5.70828
MI0001447	mmu-miR-425-5p	0.690604	9.42424	1.22935	0.237225	0.737555	-5.59651
MI0000690	mmu-miR-28a-5p	0.667161	9.92076	1.11317	0.282554	0.775709	-5.83835
MI0000763	mmu-miR-362-5p	0.646963	6.60253	0.60653	0.552918	0.956078	-5.86729
MI0000562	mmu-let-7f-5p	0.614921	8.99438	1.09469	0.290324	0.775709	-5.68052
MI0003534	mmu-miR-487b-5p	0.606953	6.45656	0.633658	0.535517	0.944055	-5.88305
MI0004134	mmu-miR-668-5p	0.528331	6.60253	0.525573	0.606601	0.970986	-5.94226
MI0000140	mmu-miR-15b-5p	0.518859	9.26213	0.653606	0.522917	0.938408	-6.09354
MI0004171	mmu-miR-665-5p	0.507834	6.95832	0.79299	0.43972	0.895143	-5.80248
MI0003521	mmu-miR-541-5p	0.498929	7.67324	0.845012	0.410921	0.883284	-5.85504
MI0009992	mmu-miR-1981-5p	0.482175	7.06726	0.588422	0.564701	0.956078	-5.90904
MI0000798	mmu-miR-381-5p	0.462894	7.02074	0.656205	0.521288	0.938408	-5.90451
MI0018007	mmu-miR-5099	0.44271	9.24747	0.671937	0.511487	0.938408	-6.06982
MI0000154	mmu-miR-127-5p	0.432263	8.6469	0.821483	0.423791	0.883759	-5.97134
MI0000627	mmu-miR-342-5p	0.42696	13.6158	1.4547	0.165646	0.587583	-5.94061
MI0004703	mmu-miR-501-5p	0.419474	8.11847	0.504647	0.620885	0.970986	-6.04431
MI0000689	mmu-miR-25-5p	0.401869	11.8748	0.891368	0.38632	0.875411	-6.48201
MI0000712	mmu-miR-29b-2-5p	0.401095	7.81232	0.315156	0.756834	0.984617	-6.10401
MI0000576	mmu-miR-29a-5p	0.397882	14.1013	1.29655	0.213703	0.702755	-6.4721
MI0000176	mmu-miR-154-5p	0.396067	7.0085	0.588881	0.564401	0.956078	-5.94169
MI0000561	mmu-let-7e-5p	0.366367	11.6966	0.837413	0.41505	0.883284	-6.37721
MI0000403	mmu-miR-34c-5p	0.357372	7.37879	0.465105	0.648305	0.970986	-6.04976
MI0000598	mmu-miR-326-5p	0.353062	11.4877	0.867479	0.398873	0.875411	-6.23102
MI0000160	mmu-miR-134-5p	0.327633	7.29584	0.459246	0.652414	0.970986	-6.03725
MI0000795	mmu-miR-378a-5p	0.326682	8.81897	0.457075	0.65394	0.970986	-6.14748
MI0000152	mmu-miR-125b-5p	0.325436	7.95709	0.481294	0.637012	0.970986	-6.05643
MI0000590	mmu-miR-322-5p	0.325305	8.56254	0.285763	0.778832	0.984617	-6.18118
MI0005521	mmu-miR-92b-5p	0.322068	6.40904	0.291477	0.77454	0.984617	-5.99205
MI0000399	mmu-miR-299a-5p	0.298227	7.5971	0.513376	0.614907	0.970986	-6.06643
MI0004611	mmu-miR-674-5p	0.273449	11.9644	0.806555	0.432089	0.890208	-6.58024
MI0000404	mmu-miR-34b-5p	0.263834	8.84181	0.295643	0.771415	0.984617	-6.28925
MI0000174	mmu-miR-152-5p	0.248836	6.76265	0.323421	0.750686	0.984617	-6.0237
MI0000578	mmu-miR-27a-5p	0.219959	12.5279	0.743283	0.468395	0.915439	-6.73973
MI0001160	mmu-miR-409-5p	0.218852	7.64613	0.31998	0.753244	0.984617	-6.14877
MI0004679	mmu-miR-455-5p	0.205	7.28819	0.243361	0.810908	0.984617	-6.10365
MI0004639	mmu-miR-495-5p	0.202359	6.73183	0.240168	0.813338	0.984617	-6.06043
MI0000799	mmu-miR-382-5p	0.191081	7.57874	0.234735	0.817479	0.984617	-6.17018
MI0005484	mmu-miR-193b-5p	0.180186	8.00337	0.257704	0.800016	0.984617	-6.21603
MI0009991	mmu-miR-1839-5p	0.174475	11.2995	0.336303	0.741139	0.984617	-6.69996
MI0000584	mmu-miR-34a-5p	0.132363	11.5601	0.427843	0.674633	0.970986	-6.70665
MI0000142	mmu-miR-27b-5p	0.13152	11.8726	0.396494	0.697131	0.984617	-6.80489
MI0000595	mmu-miR-324-5p	0.0990807	11.716	0.263237	0.795825	0.984617	-6.81654
MI0021583	mmu-miR-6236	0.0937172	9.4236	0.152211	0.880979	0.984617	-6.31857
MI0000605	mmu-miR-329-5p	0.091214	7.66078	0.130809	0.897604	0.984617	-6.17404
MI0003518	mmu-miR-540-5p	0.0888851	7.76035	0.156536	0.877625	0.984617	-6.20773
MI0000146	mmu-miR-99a-5p	0.0798489	8.85495	0.119358	0.90652	0.984617	-6.24879
MI0005554	mmu-miR-511-5p	0.0574999	6.53795	0.0849169	0.933411	0.984617	-6.05346
MI0000625	mmu-miR-341-5p	0.057492	6.49054	0.0509678	0.96	0.984617	-6.07811
MI0001161	mmu-miR-410-5p	0.0540427	6.93127	0.0506	0.960289	0.984617	-6.09223
MI0000233	mmu-miR-191-5p	0.05185	13.8873	0.179122	0.860156	0.984617	-7.25022
MI0000796	mmu-miR-379-5p	0.0514194	7.46145	0.0718449	0.943642	0.984617	-6.16992
MI0000557	mmu-let-7a-5p	0.0456809	7.284	0.0446099	0.964986	0.984617	-6.09683
MI0000173	mmu-miR-151-5p	0.0235162	10.8094	0.0587866	0.953871	0.984617	-6.61014
MI0000560	mmu-let-7c-5p	0.0188644	9.18589	0.0258329	0.979719	0.984617	-6.33819
MI0004196	mmu-miR-667-5p	0.0175208	8.1028	0.0309428	0.975709	0.984617	-6.26122
MI0000632	mmu-miR-345-5p	-0.0113257	8.82822	-0.0195936	0.984617	0.984617	-6.28937
MI0000572	mmu-miR-24-3p	-0.017093	9.15174	-0.0235936	0.981477	0.984617	-6.27772
MI0026044	mmu-miR-8112	-0.0218829	8.22066	-0.030854	0.975779	0.984617	-6.18371
MI0000563	mmu-let-7f-5p	-0.0340519	8.60932	-0.0463981	0.963584	0.984617	-6.22521
MI0000586	mmu-miR-98-5p	-0.039142	9.08898	-0.0573914	0.954965	0.984617	-6.27507
MI0000165	mmu-miR-140-5p	-0.0457369	13.3826	-0.205911	0.839533	0.984617	-7.12389
MI0000719	mmu-miR-92a-3p	-0.0538208	10.7021	-0.110106	0.913735	0.984617	-6.61043
MI0004124	mmu-miR-744-5p	-0.0579507	10.9588	-0.147345	0.884754	0.984617	-6.67809
MI0000571	mmu-miR-23a-5p	-0.0633744	15.3903	-0.407101	0.689484	0.982515	-7.42119
MI0004686	mmu-miR-702-3p	-0.0703349	7.77689	-0.0846768	0.933599	0.984617	-6.12412
MI0000400	mmu-miR-300-5p	-0.0773118	8.04899	-0.113645	0.910974	0.984617	-6.23508
MI0005553	mmu-miR-877-5p	-0.0810103	8.09854	-0.0967846	0.924134	0.984617	-6.18672
MI0000141	mmu-miR-23b-5p	-0.0814418	15.5662	-0.46832	0.646055	0.970986	-7.42558
MI0000575	mmu-miR-26b-5p	-0.0839953	7.34847	-0.0608747	0.952235	0.984617	-6.09728
MI0000728	mmu-miR-7a-5p	-0.108345	7.33142	-0.0897933	0.929598	0.984617	-6.09053
MI0000147	mmu-miR-99b-5p	-0.131547	11.9333	-0.386125	0.704637	0.984617	-6.7015
MI0000617	mmu-miR-148b-5p	-0.157621	8.18097	-0.163869	0.871945	0.984617	-6.1735
MI0005004	mmu-miR-615-5p	-0.158805	8.04585	-0.270361	0.790439	0.984617	-6.21386
MI0000151	mmu-miR-125a-5p	-0.16102	14.1694	-0.659344	0.519323	0.938408	-7.02089
MI0009990	mmu-miR-1983	-0.167919	9.06909	-0.184292	0.856167	0.984617	-6.31962
MI0000693	mmu-miR-139-5p	-0.168538	8.14168	-0.158061	0.876444	0.984617	-6.17954
MI0000405	mmu-let-7d-5p	-0.170954	15.0732	-1.0462	0.311463	0.819386	-6.9021
MI0001524	mmu-miR-431-5p	-0.184453	6.93556	-0.226434	0.823815	0.984617	-6.07298
MI0000643	mmu-miR-351-5p	-0.185955	9.86346	-0.347993	0.732513	0.984617	-6.37835
MI0004634	mmu-miR-677-5p	-0.193011	15.8062	-0.738688	0.471103	0.915439	-7.29029
MI0000714	mmu-miR-199b-5p	-0.195799	7.80209	-0.214253	0.833135	0.984617	-6.15848
MI0003519	mmu-miR-543-5p	-0.228579	7.02578	-0.363701	0.72098	0.984617	-6.0517
MI0010750	mmu-miR-2137	-0.237469	7.5853	-0.195795	0.847307	0.984617	-6.1246
MI0004155	mmu-miR-1843a-5p	-0.273183	10.2546	-0.435099	0.669471	0.970986	-6.42764
MI0004636	mmu-miR-497a-5p	-0.285026	7.07042	-0.292513	0.773763	0.984617	-6.05054
MI0000609	mmu-miR-331-5p	-0.286726	9.7662	-0.426326	0.675715	0.970986	-6.3329
MI0000228	mmu-miR-186-5p	-0.345673	8.76064	-0.539463	0.59721	0.970986	-6.09371
MI0000171	mmu-miR-149-5p	-0.346464	9.40849	-0.597078	0.559052	0.956078	-6.14522
MI0003491	mmu-miR-484	-0.362009	11.6215	-0.874932	0.394928	0.875411	-6.43557
MI0000567	mmu-miR-18a-5p	-0.364024	6.91422	-0.356737	0.726085	0.984617	-6.01938
MI0000230	mmu-miR-188-5p	-0.383156	7.58949	-0.439066	0.666655	0.970986	-6.04248
MI0026036	mmu-miR-3535	-0.38538	16.9771	-2.44681	0.0267215	0.272026	-5.08078
MI0001525	mmu-miR-433-5p	-0.391307	6.98361	-0.482942	0.635867	0.970986	-5.98714
MI0000558	mmu-let-7b-5p	-0.400059	14.7412	-2.15892	0.0468603	0.320525	-5.20039
MI0000577	mmu-miR-29c-5p	-0.405988	9.16931	-0.535209	0.600079	0.970986	-6.14789
MI0003206	mmu-miR-532-5p	-0.412329	10.587	-0.925713	0.368744	0.875411	-6.13141
MI0005518	mmu-miR-574-5p	-0.424513	12.6764	-1.27348	0.22156	0.711843	-6.17875
MI0003492	mmu-miR-485-5p	-0.42667	7.89775	-0.534549	0.600525	0.970986	-6.08311
MI0004637	mmu-miR-423-5p	-0.44237	12.7305	-1.62641	0.123959	0.529925	-5.78635
MI0000581	mmu-miR-93-5p	-0.445809	11.0563	-0.934621	0.364275	0.875411	-6.24131
MI0009940	mmu-miR-1949	-0.45461	10.138	-0.675929	0.509017	0.938408	-6.24538
MI0021586	mmu-miR-6239	-0.471297	7.48763	-0.529019	0.604265	0.970986	-5.99273
MI0000259	mmu-miR-30e-5p	-0.486236	8.60462	-0.476306	0.640482	0.970986	-6.11542
MI0000615	mmu-miR-337-5p	-0.489535	7.73011	-0.703308	0.492264	0.936915	-5.94903
MI0000407	mmu-miR-106b-5p	-0.507195	8.38241	-0.745403	0.46715	0.915439	-5.93302
MI0022266	mmu-miR-6516-5p	-0.527064	11.3616	-1.58079	0.134056	0.538744	-5.55939
MI0018030	mmu-miR-5121	-0.566929	17.6781	-1.7681	0.0966596	0.472251	-6.36775
MI0012531	mmu-miR-664-5p	-0.585238	12.1607	-1.57462	0.135474	0.538744	-5.72411
MI0000559	mmu-let-7c-5p	-0.614758	8.49728	-0.884896	0.389695	0.875411	-5.85333
MI0000158	mmu-miR-132-5p	-0.625205	7.46568	-0.701907	0.493113	0.936915	-5.86582
MI0000579	mmu-miR-31-5p	-0.649335	9.36338	-0.998543	0.333307	0.838168	-5.8429
MI0024988	mmu-miR-7650-5p	-0.681157	7.80624	-0.75786	0.45987	0.915439	-5.86997
MI0000227	mmu-miR-185-5p	-0.752591	8.83831	-1.15754	0.264529	0.775709	-5.5852
MI0003535	mmu-miR-369-5p	-0.753805	6.77011	-0.831287	0.418398	0.883284	-5.75374
MI0022354	mmu-miR-6538	-0.761009	7.91795	-0.647389	0.526826	0.938408	-5.95906
MI0004132	mmu-miR-1249-5p	-0.779937	8.79634	-1.02444	0.321304	0.83247	-5.72869
MI0000144	mmu-miR-30a-5p	-0.797408	8.23995	-1.09843	0.288741	0.775709	-5.65836
MI0001526	mmu-miR-434-5p	-0.805637	7.53765	-1.14935	0.26779	0.775709	-5.53547
MI0021587	mmu-miR-6240	-0.830209	9.94491	-1.31909	0.20624	0.691512	-5.59983
MI0014031	mmu-miR-3069-5p	-0.889717	11.1111	-2.3805	0.0304651	0.272026	-4.18271
MI0018038	mmu-miR-5126	-0.962012	11.3812	-2.35213	0.0322134	0.272026	-4.30724
MI0014030	mmu-miR-3068-5p	-0.97692	14.7357	-1.89616	0.0766831	0.437093	-5.69172
MI0000603	mmu-miR-328-5p	-1.00358	13.3253	-3.2338	0.00535572	0.101759	-2.95583
MI0000687	mmu-miR-17-5p	-1.07227	9.07796	-1.41044	0.178106	0.609121	-5.32591
MI0014099	mmu-miR-3102-5p	-1.12336	9.24371	-2.12215	0.0502676	0.324188	-4.32267
MI0016971	mmu-miR-1843b-5p	-1.27284	11.6924	-3.13311	0.00660117	0.10424	-2.8478
MI0000257	mmu-miR-143-5p	-1.2772	9.75773	-1.63186	0.122798	0.529925	-5.10724
MI0000156	mmu-miR-130a-5p	-1.33007	9.52336	-1.81503	0.0888597	0.446912	-4.82558
MI0026023	mmu-miR-1291	-1.4024	12.2355	-2.21778	0.0418465	0.311119	-4.6939
MI0026046	mmu-miR-8114	-1.43247	7.94122	-1.45395	0.16585	0.587583	-5.15626
MI0009935	mmu-miR-1306-3p	-1.56275	8.62925	-2.09346	0.0530835	0.324188	-4.26394
MI0000235	mmu-miR-193a-5p	-1.66895	7.04298	-2.17299	0.0456136	0.320525	-4.03509
MI0018008	mmu-miR-5100	-1.72203	6.82161	-1.64993	0.119013	0.529925	-4.81889
MI0004687	mmu-miR-703	-1.77631	7.05702	-1.44479	0.168372	0.587583	-5.11431
MI0000408	mmu-miR-130b-5p	-1.80067	7.91454	-2.30981	0.0349974	0.272026	-3.84431
MI0000169	mmu-miR-145a-5p	-1.96305	10.529	-3.12555	0.00670552	0.10424	-2.52869
MI0008317	mmu-miR-1903	-2.01088	8.05308	-2.10333	0.0520984	0.324188	-4.18202
MI0000394	mmu-miR-296-5p	-2.25913	7.33459	-2.48754	0.0246424	0.272026	-3.49057
MI0000724	mmu-miR-181c-5p	-2.29941	7.00675	-1.94509	0.0700813	0.413238	-4.40333
MI0004644	mmu-miR-682	-2.68546	8.39836	-2.72853	0.0151669	0.185252	-3.12194
MI0000698	mmu-miR-214-5p	-3.69029	11.1886	-7.21124	2.45334e-06	0.000419521	5.05926
