# Supplementary material for: miR-146a-5p mediates atherogenic signalling from immune to vascular cells
Source: Cardiovasc Res. 2026 Apr 13;122(8):1022–36. doi: 10.1093/cvr/cvag075 (PMC13241058; doi:10.1093/cvr/cvag075)
Supplement: cvag075_Supplementary_Data [file cvag075_supplementary_data.zip › Supplementary File 2 - miR-146_RNA_Seq.xlsx]

## Sheet: RNA seq data
gene	logFC	AveExpr	t	P.Value	adj.P.Val	B
Tnfrsf23	-1.28662	5.77415	-18.1206	1.56322e-09	1.36973e-05	11.8554
Mcfd2	0.819477	8.00177	17.9355	1.7439e-09	1.36973e-05	12.257
Erlin2	-1.19317	5.34447	-17.355	2.47497e-09	1.36973e-05	11.2883
Twf1	-1.059	6.44482	-15.9324	6.12661e-09	2.17381e-05	10.9528
Ltbp2	-1.42887	6.78312	-15.8327	6.54645e-09	2.17381e-05	10.9354
Parm1	0.831462	6.61986	14.0531	2.29172e-08	6.34156e-05	9.77916
Lrrn4	1.58735	4.71398	13.6509	3.10297e-08	6.58312e-05	8.8151
Npnt	-0.948252	6.99376	-13.6221	3.17202e-08	6.58312e-05	9.50813
Ccl2	-1.42111	5.82864	-13.3452	3.92779e-08	7.24589e-05	9.16536
Tm9sf3	-0.57829	7.99621	-13.1355	4.6302e-08	7.68752e-05	9.1764
Plin4	1.43634	3.63523	11.7711	1.43468e-07	0.00021149	6.84411
Dusp8	1.02301	4.80889	11.6985	1.52856e-07	0.00021149	7.66313
H2-T23	0.748465	5.47896	11.4776	1.85729e-07	0.000237204	7.70119
Nras	-0.598473	6.37393	-11.3467	2.08769e-07	0.000240118	7.68241
Top2a	-0.532798	7.95317	-11.267	2.24302e-07	0.000240118	7.62004
Ncl	-0.518122	8.5491	-11.1705	2.44817e-07	0.000240118	7.52556
Ptprn	-0.86667	5.22863	-11.1658	2.4586e-07	0.000240118	7.40605
Tuba1b	-0.487192	9.87559	-10.9539	2.98631e-07	0.000272161	7.30338
Tubb2b	0.532275	7.87693	10.8906	3.16692e-07	0.000272161	7.27649
Cd44	-0.683424	8.77455	-10.8535	3.27846e-07	0.000272161	7.22809
Tmtc1	1.79795	3.36372	10.6907	3.81952e-07	0.00028422	5.79121
Adam23	-0.828531	6.12134	-10.6576	3.94099e-07	0.00028422	7.06031
Hsp90aa1	-0.579469	8.60514	-10.6344	4.02853e-07	0.00028422	7.02254
Aox1	0.827647	5.76734	10.6137	4.10846e-07	0.00028422	6.99704
ENSMUSG00000120992	-0.571783	6.76846	-10.5378	4.41679e-07	0.000292951	6.95671
Map1a	0.46204	7.90586	10.4981	4.58756e-07	0.000292951	6.90439
Abcc5	0.545572	8.54448	10.4277	4.90902e-07	0.000298354	6.82381
Ccni	0.467731	7.49113	10.4022	5.03157e-07	0.000298354	6.81886
Fbln5	0.460113	9.85667	10.3349	5.37033e-07	0.000307461	6.70491
Tnrc18	0.458455	8.11994	10.2499	5.8345e-07	0.000316499	6.6578
Zfp651	0.588741	6.21837	10.2368	5.90946e-07	0.000316499	6.66899
Ncam1	-0.668379	5.33791	-10.1497	6.4373e-07	0.000333995	6.5404
Akap13	0.552113	7.06672	10.0503	7.10328e-07	0.000357381	6.4819
H1f2	0.652353	5.8306	10.0005	7.46476e-07	0.000364522	6.43247
Dab2ip	0.449806	7.5464	9.91827	8.10535e-07	0.000384495	6.33876
Inhba	-0.462658	7.95196	-9.86239	8.57453e-07	0.000395453	6.27166
Tubb2a	0.413489	8.42188	9.79854	9.14705e-07	0.000410455	6.1947
Plac8	-0.847864	4.45573	-9.70592	1.00522e-06	0.00041233	5.95721
Ranbp1	-0.754991	5.44465	-9.69113	1.02055e-06	0.00041233	6.11474
mt-Rnr2	-0.456758	7.43773	-9.68526	1.0267e-06	0.00041233	6.10212
Ggct	-0.733774	5.22264	-9.67573	1.03677e-06	0.00041233	6.08033
Tll1	-0.890727	7.17306	-9.65293	1.06132e-06	0.00041233	6.07733
Dpysl3	-0.57172	8.10943	-9.64692	1.06789e-06	0.00041233	6.04505
Tomm5	-0.764084	5.04064	-9.56611	1.1607e-06	0.000423245	5.95577
Mknk2	0.476784	7.0103	9.56463	1.16247e-06	0.000423245	5.98987
Tmed10	0.480428	7.49385	9.55622	1.17263e-06	0.000423245	5.96755
Tnks1bp1	0.437162	8.91025	9.51469	1.22426e-06	0.000424617	5.88427
Cand1	-0.467007	7.64444	-9.49902	1.24438e-06	0.000424617	5.9023
Smpd3	0.48957	7.882	9.49226	1.25316e-06	0.000424617	5.88923
Ahnak2	0.478723	10.0007	9.36237	1.4357e-06	0.00046049	5.69143
Vnn1	0.46127	6.82995	9.35265	1.45048e-06	0.00046049	5.77319
Sema3f	0.508099	6.09606	9.33577	1.47652e-06	0.00046049	5.77194
Apoe	1.74121	2.18363	9.31224	1.51367e-06	0.00046049	3.57818
Mex3c	-0.570889	6.03809	-9.30757	1.52117e-06	0.00046049	5.74275
Cadm4	1.15769	3.39592	9.27942	1.56718e-06	0.00046049	5.00394
Birc5	-0.576372	6.03321	-9.2723	1.57906e-06	0.00046049	5.70612
Eif4ebp2	0.448836	7.22505	9.2712	1.58092e-06	0.00046049	5.67394
Aplp1	0.473987	7.1039	9.23689	1.6396e-06	0.000469156	5.64096
Ehd1	-0.535114	8.14239	-9.22122	1.66718e-06	0.000469156	5.59074
Ufm1	-0.561061	5.73083	-9.19544	1.71366e-06	0.000474198	5.62652
Kif20b	-0.689942	4.72682	-9.17622	1.74923e-06	0.000476105	5.53301
Pink1	0.699377	5.62663	9.11386	1.87021e-06	0.000500824	5.53906
Ndst1	0.428944	8.19855	9.09659	1.90529e-06	0.000502118	5.45277
Igfbp2	0.574236	6.94591	9.06921	1.96237e-06	0.000509081	5.466
Yap1	-0.453759	7.39618	-9.02507	2.05832e-06	0.00051341	5.39937
Zfp704	0.782897	4.86982	9.02401	2.06071e-06	0.00051341	5.39143
Palm	0.632982	6.7518	9.01904	2.07182e-06	0.00051341	5.41832
Gm14150	-0.451142	6.8137	-8.9929	2.13145e-06	0.000519494	5.38531
Scn1b	0.671837	5.47363	8.95781	2.21441e-06	0.000519494	5.37206
Pkn1	0.447076	7.21045	8.95758	2.21497e-06	0.000519494	5.33307
Slc35b4	-0.528071	5.89884	-8.95487	2.22153e-06	0.000519494	5.37148
Laptm4b	-0.760497	4.45651	-8.93605	2.26763e-06	0.000522909	5.24427
Xdh	0.459291	6.95563	8.89297	2.37706e-06	0.000539855	5.27109
Gstm1	0.967688	6.02343	8.87704	2.41895e-06	0.000539855	5.2876
Spon2	0.629707	5.02154	8.86965	2.43866e-06	0.000539855	5.25344
Mroh1	0.445545	6.61834	8.83952	2.52083e-06	0.000544022	5.22521
Dbf4	-0.603762	5.10055	-8.83873	2.52302e-06	0.000544022	5.23309
Ddr1	0.396072	8.38861	8.8075	2.61145e-06	0.0005487	5.12345
Fam174a	-1.10662	3.77285	-8.8067	2.61376e-06	0.0005487	4.87835
Tgm2	0.539921	6.8315	8.79061	2.66063e-06	0.0005487	5.16275
Mbd6	0.530907	6.05453	8.775	2.70702e-06	0.0005487	5.17394
Bcat1	-0.733282	5.92173	-8.77402	2.70996e-06	0.0005487	5.17576
Tuft1	0.440423	7.3537	8.75632	2.76365e-06	0.000552829	5.10298
Pkhd1l1	0.922349	7.94809	8.65469	3.09503e-06	0.000608027	4.96643
Lmcd1	1.15575	5.88918	8.64957	3.11283e-06	0.000608027	5.04213
Sparc	0.4021	12.0114	8.63159	3.17618e-06	0.000613188	4.8154
Pcna	-0.436676	6.93375	-8.60924	3.25688e-06	0.00062154	4.95129
Cflar	-0.4463	7.80862	-8.5806	3.36355e-06	0.000633253	4.88423
2310022B05Rik	0.394411	7.57333	8.57247	3.39454e-06	0.000633253	4.88445
Cd34	-0.668254	7.62915	-8.51016	3.6423e-06	0.000651182	4.81047
Nus1	-0.560907	6.96235	-8.50204	3.67598e-06	0.000651182	4.82771
Pimreg	-0.593303	5.31926	-8.48856	3.73271e-06	0.000651182	4.86531
Gm17383	-0.424653	6.58863	-8.48815	3.73444e-06	0.000651182	4.829
Mxd4	0.462029	7.5625	8.48769	3.73638e-06	0.000651182	4.78702
Acsl4	-0.678256	5.17224	-8.48733	3.7379e-06	0.000651182	4.86052
Hnrnpa1	-0.350456	8.62537	-8.48093	3.76519e-06	0.000651182	4.73889
Hexa	0.39919	7.10285	8.42807	3.99892e-06	0.000684475	4.73775
Ube2c	-0.498353	5.98113	-8.382	4.21544e-06	0.000714173	4.73489
Jam2	0.370921	7.69828	8.35315	4.35746e-06	0.000730778	4.62418
Dcn	1.40846	4.05003	8.31024	4.57827e-06	0.000760131	4.45935
Sprr1a	0.84776	4.81766	8.28983	4.6875e-06	0.000769439	4.6147
Trf	1.16744	3.65253	8.28257	4.72703e-06	0.000769439	4.29756
Mtap	-0.536746	6.8663	-8.26889	4.80252e-06	0.000774138	4.56109
Psap	0.317118	9.75511	8.21141	5.1341e-06	0.000814822	4.38008
Shc2	0.518797	5.78309	8.18883	5.2711e-06	0.000814822	4.5225
Pacs2	0.464095	6.46346	8.18838	5.27386e-06	0.000814822	4.48922
Ptar1	-0.628823	4.9464	-8.16024	5.45017e-06	0.000814822	4.49046
Fn1	0.487445	13.6823	8.15239	5.50045e-06	0.000814822	4.20162
Abca8b	1.28573	3.07806	8.1491	5.52169e-06	0.000814822	3.83004
Vill	0.582728	5.67418	8.14773	5.53056e-06	0.000814822	4.47824
Btg2	0.696299	5.87826	8.14612	5.54101e-06	0.000814822	4.46991
Hmmr	-0.517981	5.73553	-8.14538	5.54581e-06	0.000814822	4.47167
Lrch1	0.665756	4.99664	8.14334	5.55907e-06	0.000814822	4.47112
Gns	0.367787	8.12062	8.12568	5.6754e-06	0.000814822	4.33582
Kif13b	0.540157	5.6983	8.12277	5.69482e-06	0.000814822	4.44842
Slc20a1	-0.674553	5.69005	-8.11583	5.74145e-06	0.000814822	4.43939
Mtss1	0.767073	6.43549	8.1155	5.74368e-06	0.000814822	4.40733
Clu	1.27333	4.02917	8.08776	5.93419e-06	0.000814822	4.23802
Smc2	-0.560918	5.73704	-8.08556	5.94955e-06	0.000814822	4.40239
Cic	0.38756	7.75493	8.08122	5.98006e-06	0.000814822	4.29726
Tax1bp3	-0.399633	6.84973	-8.08057	5.98466e-06	0.000814822	4.33762
Rfng	0.827667	4.41852	8.07819	6.0015e-06	0.000814822	4.33785
Hbegf	-0.667674	6.75631	-8.06275	6.11179e-06	0.000814822	4.32364
Ckap2l	-0.525049	5.60607	-8.06217	6.116e-06	0.000814822	4.37936
Adcyap1r1	-0.523762	5.90951	-8.05872	6.14096e-06	0.000814822	4.36316
Cdk1	-0.406735	6.68859	-8.05187	6.19083e-06	0.000814822	4.31226
Syne2	0.430983	6.77298	8.04111	6.27006e-06	0.000814822	4.29702
Atp11c	-1.0777	3.09003	-8.03953	6.28183e-06	0.000814822	3.83048
Myo10	0.407797	8.11562	8.02448	6.39477e-06	0.000823042	4.21304
Hr	0.776046	4.53942	8.01602	6.45915e-06	0.000824068	4.28989
Timm8a1	-0.759996	4.56604	-8.00769	6.52332e-06	0.000824068	4.29129
Eif2s2	-0.410402	6.69768	-8.00404	6.55164e-06	0.000824068	4.25393
Grn	0.4106	7.74354	7.97107	6.81348e-06	0.000844793	4.16373
Hnrnpa3	-0.369832	8.20629	-7.96279	6.881e-06	0.000844793	4.13314
Ssc5d	0.537253	6.25183	7.95983	6.90527e-06	0.000844793	4.2299
Pofut1	-0.462626	6.38124	-7.95488	6.9462e-06	0.000844793	4.21331
Baz2a	0.472351	6.69943	7.95191	6.97083e-06	0.000844793	4.19403
Gfpt2	0.583585	7.46559	7.93495	7.11334e-06	0.000855817	4.13321
Lama5	0.701765	6.74694	7.91912	7.24918e-06	0.000865885	4.15327
Uba6	-0.63378	4.46225	-7.90937	7.33427e-06	0.000869792	4.17102
Nfkb2	-0.410982	6.7268	-7.89399	7.47071e-06	0.000879689	4.11892
Selenop	0.864544	5.26983	7.882	7.57888e-06	0.000886142	4.17733
Arvcf	0.756005	4.47612	7.8722	7.66864e-06	0.000889736	4.12363
Apba1	1.20527	2.85553	7.86484	7.73674e-06	0.000889736	3.43694
Sidt2	0.355089	7.98808	7.86123	7.77039e-06	0.000889736	4.01802
Lrrtm2	-1.25993	2.67799	-7.8455	7.91888e-06	0.000897196	3.35905
Cep55	-0.541107	5.07699	-7.84291	7.94361e-06	0.000897196	4.13155
Pxdn	-0.463137	7.13119	-7.82631	8.10415e-06	0.000909143	4.01346
Coa5	0.400041	6.57515	7.8072	8.29332e-06	0.00092412	4.02433
Tnrc6a	-0.399038	6.4394	-7.79768	8.38931e-06	0.000926237	4.01807
Podxl	0.709252	4.90918	7.79173	8.44995e-06	0.000926237	4.06653
Mgll	0.462368	7.18646	7.78883	8.47967e-06	0.000926237	3.9667
Maz	0.367405	7.01118	7.7819	8.55111e-06	0.000927055	3.96756
Vkorc1l1	-0.450963	5.88672	-7.77731	8.59884e-06	0.000927055	4.02721
Rbm7	-0.643948	4.91073	-7.76284	8.75099e-06	0.000932367	4.03571
Traf3	0.439633	5.99331	7.76196	8.76042e-06	0.000932367	4.00569
Ulbp1	-0.471718	6.36247	-7.74569	8.93521e-06	0.000944913	3.96099
Cdc27	-0.401407	6.36252	-7.73756	9.02402e-06	0.000946126	3.94948
Sgo2a	-0.711308	4.08313	-7.72548	9.15758e-06	0.000946126	3.90824
Tfrc	-0.641661	5.54675	-7.7251	9.1618e-06	0.000946126	3.98284
Itgb1	-0.413306	9.82649	-7.72265	9.1892e-06	0.000946126	3.77312
Tspan9	-0.597285	6.20988	-7.71887	9.23161e-06	0.000946126	3.93793
Cbx3	-0.451141	6.5538	-7.71214	9.3077e-06	0.000948072	3.9062
Ltbp3	0.336643	8.64857	7.69283	9.52959e-06	0.000964755	3.77954
Itm2c	0.379708	7.6356	7.67503	9.73918e-06	0.000979207	3.8016
Sumo3	-0.559707	6.0706	-7.67075	9.7903e-06	0.000979207	3.8862
Adcy1	0.586474	6.79536	7.63834	1.01871e-05	0.00101273	3.80348
Tmem151a	0.383282	7.4173	7.63353	1.02475e-05	0.00101273	3.76052
Adam19	-0.406971	7.32193	-7.61591	1.04718e-05	0.00102808	3.74148
Ccnb1	-0.405577	6.39235	-7.61167	1.05266e-05	0.00102808	3.79189
Tmem97	-0.544011	5.91557	-7.60465	1.06179e-05	0.00103093	3.81517
Ctsb	0.432427	8.87468	7.58137	1.09271e-05	0.0010381	3.6288
Slc38a2	-0.377482	7.86693	-7.57926	1.09556e-05	0.0010381	3.66863
Kif11	-0.451667	5.68974	-7.5765	1.09929e-05	0.0010381	3.79381
Tpx2	-0.386518	6.93738	-7.57645	1.09937e-05	0.0010381	3.71305
Lmnb1	-0.423702	6.62486	-7.57566	1.10044e-05	0.0010381	3.73115
Plce1	0.830073	4.16714	7.56859	1.11008e-05	0.00104	3.73704
Mxra7	0.396288	6.69208	7.56503	1.11498e-05	0.00104	3.71617
Aldh2	0.350446	8.49489	7.54529	1.14254e-05	0.00105921	3.59825
Anln	-0.386486	7.70341	-7.54121	1.14834e-05	0.00105921	3.62816
Pom121	-0.541154	6.43131	-7.53262	1.16062e-05	0.00106226	3.69035
Flot2	0.33887	7.56867	7.52997	1.16444e-05	0.00106226	3.62103
Ntn4	0.665468	6.67223	7.5216	1.1766e-05	0.00106749	3.6651
Ccna2	-0.41788	6.06636	-7.51607	1.1847e-05	0.001069	3.69494
Gfra2	-0.723743	4.31293	-7.50548	1.20038e-05	0.0010773	3.69856
Tpcn1	0.36548	6.87773	7.49198	1.22072e-05	0.00108487	3.61171
Tdrp	0.948977	3.48711	7.49034	1.22321e-05	0.00108487	3.4543
Tnrc6c	0.409387	6.28139	7.48692	1.22843e-05	0.00108487	3.64578
Sntb2	0.413587	6.9473	7.47916	1.24035e-05	0.00108961	3.59116
Aldh1a7	0.742338	5.60531	7.46929	1.25571e-05	0.00109729	3.67039
Ddah1	-0.448365	7.2002	-7.4583	1.27305e-05	0.00110628	3.54776
Gigyf1	0.44741	5.701	7.45035	1.28576e-05	0.00110628	3.639
Mgst1	1.07334	5.35032	7.4502	1.28599e-05	0.00110628	3.6603
Klhl20	-0.581137	4.64643	-7.44219	1.29893e-05	0.00111165	3.64994
Vldlr	0.629887	4.54343	7.43773	1.3062e-05	0.00111214	3.63489
Oplah	0.893767	3.84265	7.42996	1.31895e-05	0.00111727	3.51148
Pkp4	0.351166	7.35181	7.40325	1.36385e-05	0.0011454	3.47017
Rxra	0.400957	6.27427	7.40203	1.36595e-05	0.0011454	3.53897
Gm12346	-0.764544	4.11222	-7.38889	1.38867e-05	0.00115859	3.53611
Pclaf	-0.465734	5.84915	-7.38248	1.39991e-05	0.00116039	3.5421
Mad2l1	-0.489673	5.6151	-7.3797	1.4048e-05	0.00116039	3.55361
Sqstm1	0.301299	8.95421	7.36641	1.42849e-05	0.00117403	3.34772
Mre11a	-0.483776	5.19913	-7.36255	1.43545e-05	0.00117403	3.55233
Fam168a	0.495218	6.5854	7.34719	1.46352e-05	0.00118797	3.44699
Nedd4l	0.53155	6.51684	7.34541	1.46681e-05	0.00118797	3.4498
Shroom3	0.600423	5.46414	7.32926	1.49703e-05	0.00120656	3.50217
Insig1	-0.367526	6.52536	-7.32069	1.51334e-05	0.00120896	3.41296
Dusp4	0.442827	6.33917	7.32005	1.51457e-05	0.00120896	3.43055
Fam111a	-0.55536	5.45291	-7.30603	1.54166e-05	0.00121305	3.4709
Rhobtb3	-0.452187	5.7933	-7.3033	1.54701e-05	0.00121305	3.44479
Akt2	0.348807	7.10405	7.2979	1.55763e-05	0.00121305	3.3481
Rrm2	-0.436809	6.73803	-7.29664	1.56012e-05	0.00121305	3.36762
Caprin1	-0.302434	8.65696	-7.29415	1.56506e-05	0.00121305	3.2649
Tcaf2	0.430901	7.20165	7.29405	1.56526e-05	0.00121305	3.33724
Gclc	0.5564	6.46681	7.29124	1.57083e-05	0.00121305	3.3841
Nrbp2	1.11056	3.98551	7.28731	1.57869e-05	0.00121347	3.3739
Ncapg	-0.557497	4.69947	-7.28269	1.58796e-05	0.00121497	3.45896
Nr1d1	0.456358	6.10337	7.27263	1.60839e-05	0.00122495	3.3863
Slit3	0.693766	5.79034	7.26691	1.62011e-05	0.00122825	3.40565
3110082I17Rik	-0.771583	3.68695	-7.2433	1.66952e-05	0.00125996	3.28835
Insig2	0.438941	5.62351	7.22821	1.70195e-05	0.00127862	3.36408
Gm2115	-1.19727	2.53302	-7.20025	1.76385e-05	0.00131808	2.61286
Dbp	1.18463	4.83414	7.19163	1.78341e-05	0.00131808	3.34768
Alcam	1.39338	2.61996	7.18807	1.79155e-05	0.00131808	2.63477
Clic4	0.286512	9.5829	7.18629	1.79563e-05	0.00131808	3.08527
Atp6v1b2	0.41883	6.06794	7.186	1.79631e-05	0.00131808	3.27709
Arid5b	0.412793	7.68576	7.18348	1.80211e-05	0.00131808	3.16504
Cdv3	-0.398549	7.33565	-7.16099	1.85485e-05	0.00134571	3.15367
Gpsm1	0.471533	5.26316	7.15925	1.85899e-05	0.00134571	3.29726
Mapk1ip1l	-0.380942	7.17969	-7.15676	1.86496e-05	0.00134571	3.15688
P2rx4	0.513569	5.27803	7.1537	1.8723e-05	0.00134571	3.28988
Mki67	-0.407095	6.9793	-7.12513	1.9424e-05	0.00139007	3.12826
Cxadr	0.812156	4.41922	7.10952	1.98187e-05	0.00140716	3.23303
Nat8l	1.24954	3.89791	7.10861	1.9842e-05	0.00140716	3.14671
Ecscr	-1.61282	1.64493	-7.10449	1.99479e-05	0.00140716	1.70153
Sfrp4	1.48196	2.54567	7.10121	2.00325e-05	0.00140716	2.48576
Nup188	-0.391475	6.27988	-7.09669	2.01498e-05	0.00140716	3.14087
Smad6	0.383013	6.97674	7.09586	2.01713e-05	0.00140716	3.09167
Ywhag	0.337621	8.82494	7.08091	2.05649e-05	0.00142536	2.97523
Hs6st2	-0.492999	5.50873	-7.07945	2.06038e-05	0.00142536	3.17836
Stk17b	-0.68925	3.83042	-7.06927	2.08771e-05	0.00143827	3.12099
Cks1b	-0.493771	5.07695	-7.05228	2.13421e-05	0.00146031	3.16777
Mcrip1	0.483742	5.94215	7.04907	2.14311e-05	0.00146031	3.10977
Cks2	-0.602164	4.70768	-7.048	2.14609e-05	0.00146031	3.17023
Lars2	-0.287021	10.0375	-7.04361	2.15834e-05	0.00146088	2.87639
Pltp	0.5572	6.44133	7.03874	2.17202e-05	0.00146088	3.05621
Pkd1	0.310796	8.41519	7.03711	2.17663e-05	0.00146088	2.93436
Ivd	0.525158	4.91855	7.03517	2.18213e-05	0.00146088	3.15257
Fbxl20	0.40013	6.58221	7.0243	2.21317e-05	0.00147075	3.02446
Ywhaz	-0.295546	8.72039	-7.02134	2.22173e-05	0.00147075	2.89911
Ckap4	-0.346293	8.97979	-7.02075	2.22344e-05	0.00147075	2.8874
Gsta3	1.91476	1.56868	6.99702	2.29323e-05	0.0015033	1.35508
Sptbn1	0.264681	10.7957	6.99672	2.29412e-05	0.0015033	2.78614
Ppia	-0.324189	10.064	-6.9927	2.30619e-05	0.0015033	2.80609
Ttc7	0.381177	6.38171	6.99181	2.30886e-05	0.0015033	2.99786
Ckap5	-0.367267	6.55619	-6.9864	2.3252e-05	0.00150398	2.9729
Itpripl2	-0.520839	9.04849	-6.98547	2.32803e-05	0.00150398	2.83674
Fam214a	0.693378	4.66485	6.97268	2.36725e-05	0.0015219	3.07516
Grem1	-1.3056	8.84934	-6.97047	2.3741e-05	0.0015219	2.82957
Zer1	0.603901	5.1697	6.94586	2.45182e-05	0.00156563	3.02991
Zbtb4	0.35972	7.06824	6.94296	2.46117e-05	0.00156563	2.88035
Trp53inp2	0.376967	7.34746	6.93789	2.47756e-05	0.00157004	2.85581
Zfand3	0.313826	7.48224	6.93336	2.49234e-05	0.00157211	2.84166
Cds2	0.340529	7.26742	6.92852	2.50823e-05	0.00157211	2.84797
Tet3	0.402615	5.85444	6.92821	2.50924e-05	0.00157211	2.95723
Akr1c14	0.668312	4.14913	6.90694	2.58034e-05	0.00161058	2.96425
Il18rap	-0.776826	3.57771	-6.89872	2.60841e-05	0.001622	2.86632
Timp1	-0.317731	9.75685	-6.89546	2.61963e-05	0.0016229	2.68506
Nsun2	-0.387274	7.26573	-6.88576	2.65331e-05	0.00163766	2.7888
Dnmt3a	0.479015	5.24721	6.86963	2.71037e-05	0.00166076	2.92586
Gaa	0.319972	7.80297	6.86779	2.71695e-05	0.00166076	2.73469
Dicer1	0.397064	6.06117	6.86568	2.72452e-05	0.00166076	2.85654
Pxdc1	0.496381	5.94649	6.86213	2.73734e-05	0.00166076	2.86295
Atxn1l	0.418945	5.71505	6.86082	2.74206e-05	0.00166076	2.87992
Npr2	0.345987	7.09861	6.85843	2.75076e-05	0.00166076	2.76367
Arhgap11a	-0.373547	6.50858	-6.85266	2.77181e-05	0.0016674	2.79789
Rab5b	0.336515	7.07485	6.84528	2.79898e-05	0.00167738	2.74774
Cycs	-0.417451	6.47331	-6.84269	2.8086e-05	0.00167738	2.78717
Cbx1	-0.524584	5.40037	-6.8344	2.8396e-05	0.00168982	2.86597
Slc6a8	0.331262	7.2008	6.82088	2.89093e-05	0.00171197	2.70631
Tmem158	1.1623	2.80046	6.81918	2.89746e-05	0.00171197	2.42491
Xpo1	-0.353935	6.61434	-6.81508	2.91327e-05	0.00171521	2.73807
Gnpda1	0.472572	5.32506	6.81225	2.9242e-05	0.00171556	2.84558
Npr3	0.332817	7.09867	6.80107	2.96794e-05	0.00172955	2.68543
Ero1b	-1.12263	2.49272	-6.79977	2.97306e-05	0.00172955	2.26571
Alyref	-0.378695	6.28641	-6.7982	2.97929e-05	0.00172955	2.74181
Pnrc1	0.613085	5.38218	6.79049	3.00998e-05	0.00174128	2.81401
Gm9797	-0.681768	4.04103	-6.76295	3.12242e-05	0.00180006	2.78301
Cav2	-0.49867	5.52566	-6.75422	3.15899e-05	0.00181483	2.75013
Dctn1	0.296481	7.70344	6.74634	3.19241e-05	0.00182445	2.57374
Steap1	-0.727144	3.65905	-6.7451	3.19771e-05	0.00182445	2.70503
Bub1	-0.614439	4.73769	-6.72805	3.2714e-05	0.00184286	2.76268
Txn1	-0.321635	7.41533	-6.72748	3.27391e-05	0.00184286	2.56291
Rcn1	-0.345166	7.40544	-6.72743	3.27412e-05	0.00184286	2.56358
Itprid2	0.407493	6.20926	6.72737	3.27437e-05	0.00184286	2.65621
Esyt3	1.1982	2.23501	6.72428	3.28796e-05	0.00184426	1.95354
Gm3226	-0.397557	6.55998	-6.71992	3.30722e-05	0.00184881	2.61263
Parva	0.290664	8.05707	6.71461	3.33082e-05	0.00185238	2.51087
Rassf3	0.352082	6.57503	6.71346	3.33592e-05	0.00185238	2.60576
Gng5	-0.393307	5.82355	-6.70337	3.38138e-05	0.00187137	2.65444
Gata4	0.448214	5.3998	6.69393	3.42448e-05	0.00188798	2.68309
Tmem140	0.945926	3.90333	6.69082	3.43878e-05	0.00188798	2.66515
Nt5dc2	-0.625859	4.23426	-6.68724	3.45538e-05	0.00188798	2.70276
Slc38a7	0.527973	4.60684	6.68691	3.45687e-05	0.00188798	2.7116
Kdm6b	0.494988	5.77186	6.67699	3.5033e-05	0.00189906	2.62859
Atf3	1.4136	2.37897	6.67683	3.50403e-05	0.00189906	1.96095
Gprc5b	0.449971	6.8567	6.67317	3.52132e-05	0.00189906	2.5281
Appl2	0.485548	5.07481	6.67235	3.52523e-05	0.00189906	2.67671
Abhd17c	-0.43925	5.67825	-6.66783	3.54671e-05	0.00189906	2.62038
Ppp1r37	0.36079	6.21431	6.66573	3.55675e-05	0.00189906	2.57178
Stk4	0.517975	5.73235	6.66171	3.57605e-05	0.00189906	2.61374
Reck	0.806667	6.54227	6.6589	3.58961e-05	0.00189906	2.53883
Hmga1b	-0.586167	7.17306	-6.65661	3.60069e-05	0.00189906	2.48196
Stt3b	-0.301294	7.90478	-6.65635	3.60197e-05	0.00189906	2.43738
Pole4	-0.464409	5.32128	-6.65614	3.60299e-05	0.00189906	2.6354
Pola1	-0.515847	4.57417	-6.65234	3.62148e-05	0.00190277	2.6667
Hmbox1	0.424563	5.88367	6.63985	3.68297e-05	0.00192607	2.56722
Ubn1	0.409621	6.21555	6.63704	3.69696e-05	0.00192607	2.53264
Il1rl1	-0.914386	3.77462	-6.63383	3.71301e-05	0.00192607	2.58756
Angptl2	-0.319904	7.02025	-6.63344	3.715e-05	0.00192607	2.45813
Alg10b	-0.339742	6.52649	-6.62982	3.73317e-05	0.00192607	2.49128
Rp9	-0.569857	4.42675	-6.62525	3.75632e-05	0.00192607	2.63138
Plod1	0.380419	5.93551	6.62405	3.76238e-05	0.00192607	2.54106
Arhgef5	0.333241	7.04307	6.62313	3.76706e-05	0.00192607	2.44498
Mcm3	-0.347432	6.86745	-6.62251	3.77025e-05	0.00192607	2.45485
Mgat4b	0.363477	6.59243	6.61829	3.79179e-05	0.00193114	2.47312
Ptma	-0.292274	8.9276	-6.61441	3.81174e-05	0.00193536	2.32881
Stx2	0.353551	6.40531	6.61109	3.82891e-05	0.00193815	2.48012
Cenpf	-0.467505	5.07796	-6.60584	3.85621e-05	0.00194039	2.58611
Egfr	-0.414797	7.16062	-6.60575	3.8567e-05	0.00194039	2.40924
Nop58	-0.54243	6.21953	-6.60113	3.88086e-05	0.00194664	2.47987
Mthfd1l	-0.355235	6.33843	-6.59767	3.89912e-05	0.00194991	2.46392
Emd	-0.382516	5.70419	-6.59492	3.91369e-05	0.00195132	2.51832
Arhgef12	0.315986	7.79786	6.58114	3.98747e-05	0.00198215	2.3385
Synpo	0.4404	9.63576	6.57133	4.04092e-05	0.00199454	2.2381
Mindy2	0.394856	5.72987	6.57098	4.04284e-05	0.00199454	2.48719
Csrp1	0.329328	8.17592	6.56997	4.04843e-05	0.00199454	2.30284
Stk40	0.592031	4.6576	6.56301	4.08689e-05	0.00200753	2.54974
Cenpe	-0.555346	5.23397	-6.55309	4.14237e-05	0.00202878	2.5049
Hid1	0.452215	5.39014	6.54682	4.17786e-05	0.00204015	2.48563
Flcn	0.45135	5.28299	6.53716	4.23321e-05	0.00205721	2.48099
Ect2	-0.540795	5.21872	-6.5364	4.23758e-05	0.00205721	2.48347
Col5a2	0.2535	10.746	6.52552	4.30094e-05	0.00208074	2.13103
Sh3kbp1	-0.538109	5.39353	-6.52378	4.31111e-05	0.00208074	2.45298
Arf2	-0.342954	6.36734	-6.52067	4.32947e-05	0.00208354	2.35436
Ncoa3	0.366491	6.13876	6.51464	4.36529e-05	0.00209128	2.37099
Tns2	0.375131	7.36449	6.51348	4.37218e-05	0.00209128	2.26931
Sirt2	0.349089	6.34271	6.51019	4.39187e-05	0.00209128	2.34457
Sprr2a1	0.851439	4.08427	6.50951	4.39594e-05	0.00209128	2.46304
Egr3	0.758186	3.93956	6.50024	4.45199e-05	0.0021119	2.43835
Ado	-0.432869	5.72548	-6.48916	4.52003e-05	0.00213768	2.37279
Gal3st2	0.829218	3.9254	6.48721	4.53208e-05	0.00213768	2.42076
Dennd2a	0.398207	5.94147	6.48393	4.55249e-05	0.00214122	2.34704
Ssbp3	0.394066	6.44234	6.47172	4.62931e-05	0.00216939	2.28167
Sema3a	-0.396677	6.07005	-6.47027	4.63851e-05	0.00216939	2.31308
Slc38a1	-0.34997	6.67691	-6.46795	4.65331e-05	0.0021702	2.25417
Igf2bp2	0.466508	5.06738	6.44102	4.82863e-05	0.00224565	2.36708
C1qtnf1	0.956503	4.98591	6.4368	4.85675e-05	0.00225242	2.371
Plekha7	0.470753	5.13665	6.43432	4.87338e-05	0.00225384	2.35232
Ppfibp2	1.35992	2.28856	6.4276	4.91864e-05	0.0022572	1.67734
Chst15	0.502306	5.26143	6.42562	4.93208e-05	0.0022572	2.33093
Ano6	0.335304	8.05772	6.42472	4.93819e-05	0.0022572	2.10296
Ap2a2	0.267003	8.5251	6.42328	4.94802e-05	0.0022572	2.0773
Psca	0.801945	4.82731	6.42319	4.94864e-05	0.0022572	2.35958
Sorbs2	0.669015	4.3548	6.41659	4.9938e-05	0.00227156	2.35835
Hspe1	-0.350971	6.67116	-6.40816	5.05219e-05	0.00229184	2.16902
Kdelr2	-0.292104	7.40628	-6.39655	5.13382e-05	0.00232253	2.09897
Ndfip1	0.321922	7.85205	6.39363	5.15459e-05	0.00232554	2.0696
Appl1	-0.463526	5.0803	-6.39009	5.17989e-05	0.00232554	2.29334
Gpm6a	0.572948	6.19709	6.38836	5.19228e-05	0.00232554	2.19012
Neto2	-0.771226	3.88839	-6.38655	5.20525e-05	0.00232554	2.29416
Bcl9l	0.310753	7.36431	6.38213	5.23715e-05	0.00232554	2.08275
Serpinb9b	0.287318	9.09781	6.38197	5.23835e-05	0.00232554	1.99095
Olfm1	-0.663201	3.84656	-6.38161	5.24096e-05	0.00232554	2.28566
Igfbp3	0.534182	7.45694	6.38001	5.25252e-05	0.00232554	2.07528
Ctns	0.612237	4.2154	6.37653	5.2779e-05	0.00233036	2.30247
Acsl1	0.455067	5.1274	6.37467	5.29148e-05	0.00233036	2.27131
Scarb1	0.41238	6.39384	6.37236	5.30843e-05	0.00233164	2.14838
Agrn	0.550912	5.24166	6.36462	5.36569e-05	0.00235057	2.2491
Aldh1a1	0.410086	7.98945	6.36165	5.38778e-05	0.00235404	2.01639
Cep192	-0.363163	5.97329	-6.35317	5.45152e-05	0.00237255	2.15626
Capn7	-0.403209	5.49376	-6.35221	5.45875e-05	0.00237255	2.20436
Topbp1	-0.342457	7.03407	-6.34879	5.48472e-05	0.00237762	2.05663
Fzd2	0.358075	7.02205	6.34287	5.52999e-05	0.002391	2.05071
Tnmd	1.20574	2.55417	6.33237	5.61121e-05	0.00241981	1.78474
H2-K1	-0.389253	5.67128	-6.32858	5.64088e-05	0.00242631	2.15224
Bub1b	-0.413147	5.8602	-6.32478	5.67076e-05	0.00242908	2.12827
Klhl5	-0.356862	7.1177	-6.32404	5.67658e-05	0.00242908	2.01528
Wbp2	0.369852	6.71762	6.32072	5.70282e-05	0.00243256	2.04362
Tnfrsf11b	0.447202	7.00549	6.31931	5.71401e-05	0.00243256	2.0193
Lrp12	-0.524529	4.45951	-6.31393	5.75701e-05	0.00244164	2.22225
Sh3gl1	0.308654	6.76506	6.31296	5.76475e-05	0.00244164	2.02792
E2f7	-0.533207	4.83099	-6.30902	5.79651e-05	0.00244884	2.20051
Rnf44	0.344712	6.45733	6.30699	5.81292e-05	0.00244954	2.04745
Arhgef10l	0.46499	4.95626	6.29507	5.91025e-05	0.00248425	2.17547
Hspb1	0.295234	7.94424	6.28234	6.01626e-05	0.00252242	1.9047
Arhgef10	0.340509	6.568	6.27849	6.04867e-05	0.00252434	1.99636
Sh3bgrl2	-1.23443	1.87077	-6.2742	6.08504e-05	0.00252434	1.33525
Zcchc24	0.415979	6.90022	6.27212	6.10271e-05	0.00252434	1.9592
Diaph3	-0.439994	6.40086	-6.27076	6.11432e-05	0.00252434	1.99914
Ndc1	-0.388605	6.03883	-6.26789	6.13898e-05	0.00252434	2.02977
Iqsec1	0.299127	7.50362	6.26659	6.15011e-05	0.00252434	1.90788
Kif23	-0.43349	5.23099	-6.26656	6.15039e-05	0.00252434	2.11059
Tyms	-0.416339	6.19592	-6.26584	6.15652e-05	0.00252434	2.01223
Gstm2	0.487685	6.79794	6.26458	6.1674e-05	0.00252434	1.95745
Igfbp7	-0.265793	8.98903	-6.26319	6.17944e-05	0.00252434	1.82352
Foxo4	0.66756	4.852	6.26146	6.19442e-05	0.00252434	2.13747
Tmem150a	0.461585	4.89886	6.26044	6.20328e-05	0.00252434	2.13114
Tmem128	-0.473756	5.25693	-6.25674	6.23546e-05	0.00253123	2.09412
St6galnac6	0.388667	5.9794	6.23924	6.39017e-05	0.00258347	1.99883
Abtb1	0.780249	3.34319	6.23868	6.39526e-05	0.00258347	2.01269
Stmn1	-0.366463	6.30269	-6.2283	6.48901e-05	0.00261121	1.9469
Zbtb20	0.312351	7.62776	6.2276	6.4954e-05	0.00261121	1.84375
Stat2	0.511142	5.10768	6.2258	6.51189e-05	0.00261152	2.06872
Bcl2l1	0.342359	7.30382	6.21831	6.58075e-05	0.00263278	1.85127
Lamb2	0.433731	8.96221	6.21064	6.65201e-05	0.00265282	1.74862
Fam234a	0.422926	6.06248	6.20803	6.67648e-05	0.00265282	1.94652
Ifit3	1.05472	4.32499	6.20779	6.6788e-05	0.00265282	2.08072
Arhgap35	0.317341	7.87522	6.20479	6.70702e-05	0.00265768	1.79605
Tef	0.427513	6.62006	6.19633	6.78729e-05	0.00268308	1.87391
Suz12	-0.393503	5.66792	-6.19032	6.84503e-05	0.00269948	1.95783
Cavin2	-0.571361	8.07809	-6.18557	6.89103e-05	0.00271118	1.75646
Vps13d	0.337982	6.16461	6.17125	7.03161e-05	0.00275995	1.88175
Cacnb3	0.325154	6.52505	6.1607	7.13712e-05	0.00279475	1.83024
Irgq	0.342841	6.05577	6.15741	7.17038e-05	0.00279843	1.87355
Kank1	0.548439	7.29876	6.15636	7.18104e-05	0.00279843	1.76282
Aspm	-0.408282	5.40375	-6.15478	7.19706e-05	0.00279843	1.93635
Slc25a39	0.348491	7.16024	6.14942	7.25183e-05	0.00281313	1.7617
Srsf1	-0.275586	7.67731	-6.14427	7.3049e-05	0.00282712	1.71797
Rab3d	0.535593	5.46687	6.13762	7.37392e-05	0.00284719	1.91039
Dag1	0.305146	8.80997	6.13321	7.42017e-05	0.0028584	1.64203
Hephl1	2.19487	1.20231	6.12419	7.51562e-05	0.00287875	0.307603
Epb41l4b	0.96409	2.97502	6.12343	7.52368e-05	0.00287875	1.76072
Trim24	0.431578	5.71844	6.12331	7.525e-05	0.00287875	1.86117
Rhoq	0.307381	6.89875	6.11892	7.57194e-05	0.00289005	1.73663
Ctsd	0.27338	9.27658	6.11151	7.65207e-05	0.00291034	1.58818
Fxyd5	-0.498356	6.07811	-6.11076	7.66017e-05	0.00291034	1.80135
Mturn	0.420821	5.11088	6.10601	7.71198e-05	0.00291437	1.89883
Acat1	-0.374364	5.86323	-6.10563	7.71618e-05	0.00291437	1.815
Megf10	0.657578	3.78377	6.10464	7.72707e-05	0.00291437	1.91941
Clip4	0.468462	4.72638	6.10337	7.74099e-05	0.00291437	1.92526
Trmt10a	-0.710846	3.49681	-6.10126	7.76417e-05	0.00291648	1.8851
Spry2	0.430638	5.35139	6.09787	7.80172e-05	0.00292397	1.86439
Set	-0.312089	7.70512	-6.09257	7.86074e-05	0.00293703	1.64099
Mast4	0.35755	7.00569	6.08975	7.8923e-05	0.00293703	1.68564
Krt80	0.651575	3.70214	6.0893	7.89736e-05	0.00293703	1.88827
Entpd4b	0.337848	5.96487	6.08842	7.90731e-05	0.00293703	1.78378
Ip6k1	0.367458	6.08241	6.08486	7.94737e-05	0.00294532	1.76541
Dennd5a	0.275905	7.78282	6.08306	7.96779e-05	0.00294631	1.62264
Pcsk9	-0.937681	2.58877	-6.07581	8.05045e-05	0.00297026	1.58982
Zfp385a	0.390106	6.21695	6.05189	8.32979e-05	0.00306651	1.70406
Itgb5	0.296035	8.29141	6.045	8.41224e-05	0.00309001	1.53786
Aldh3a1	0.772962	5.53751	6.03937	8.48013e-05	0.00310807	1.76754
Ercc1	-0.475684	5.63146	-6.03421	8.54287e-05	0.00312417	1.741
Cacybp	-0.44658	5.78292	-6.02394	8.66944e-05	0.00316349	1.70738
Phf6	-0.566253	4.44725	-6.01974	8.72171e-05	0.0031708	1.82136
Strap	-0.295361	7.50149	-6.0189	8.73214e-05	0.0031708	1.54444
Septin7	-0.287679	7.38653	-6.01773	8.74677e-05	0.0031708	1.54955
Atp6v0a1	0.332449	6.3132	6.01366	8.79802e-05	0.00317508	1.63713
Glul	0.407955	5.69647	6.01267	8.81042e-05	0.00317508	1.7039
Clec3b	1.9138	2.83896	6.01223	8.81595e-05	0.00317508	1.49249
Ikbkg	0.303055	7.05207	6.00372	8.92419e-05	0.00320711	1.55509
Ube2h	0.351524	7.38788	5.9951	9.03527e-05	0.00322957	1.51785
Ccl7	-0.888451	5.15421	-5.99451	9.04297e-05	0.00322957	1.73557
Obsl1	-0.457065	5.27373	-5.99435	9.04505e-05	0.00322957	1.71994
Plekhm1	0.425329	5.74311	5.98437	9.17566e-05	0.00326533	1.65779
Cpe	0.279991	10.2737	5.98369	9.18454e-05	0.00326533	1.3563
Tmpo	-0.289933	7.49588	-5.97959	9.23882e-05	0.00327761	1.48587
Tug1	-0.387088	5.88014	-5.977	9.27329e-05	0.0032815	1.62701
Plat	0.736253	6.57656	5.97562	9.29178e-05	0.0032815	1.56051
Entpd4	0.332784	5.96231	5.97432	9.30908e-05	0.0032815	1.61799
Hmga1	-0.548079	8.066	-5.96991	9.36839e-05	0.00329541	1.43957
Cct2	-0.248115	8.74159	-5.95966	9.50761e-05	0.00333731	1.38752
Dynll1	-0.276642	7.4232	-5.95782	9.53293e-05	0.00333914	1.45869
Kpnb1	-0.306619	9.77852	-5.9533	9.59518e-05	0.00335387	1.33089
Dmd	-0.58622	3.83115	-5.9484	9.66321e-05	0.0033677	1.72202
Gcsh	-0.420287	5.49524	-5.94517	9.70829e-05	0.0033677	1.62502
Mcm4	-0.339932	6.21231	-5.94443	9.71863e-05	0.0033677	1.54285
Tm4sf1	0.428601	10.2785	5.94335	9.73375e-05	0.0033677	1.29564
Gja1	-0.309256	6.72975	-5.94318	9.73618e-05	0.0033677	1.48923
Tgfb3	0.603224	6.73308	5.93572	9.84159e-05	0.00339041	1.4844
Cd99l2	0.306755	6.52235	5.93564	9.84267e-05	0.00339041	1.50119
Ivns1abp	-0.363477	5.56863	-5.93331	9.87586e-05	0.0033948	1.59903
Gabarapl1	0.371897	6.84872	5.92964	9.92843e-05	0.00340582	1.4622
Cab39l	-0.380569	5.79218	-5.9249	9.99656e-05	0.00341673	1.55982
Ctsl	0.318824	8.20925	5.9236	0.000100154	0.00341673	1.36156
Mink1	0.285878	6.88944	5.92315	0.00010022	0.00341673	1.44903
Auts2	0.79668	3.56742	5.92169	0.00010043	0.00341689	1.65498
Aurka	-0.344587	5.77689	-5.91766	0.000101017	0.00342983	1.55399
Pskh1	0.465914	4.8778	5.91411	0.000101537	0.00343332	1.64803
Fth1	0.357432	10.2904	5.91297	0.000101706	0.00343332	1.24915
Dynlt1f	-0.427897	5.0397	-5.91174	0.000101886	0.00343332	1.62499
Egr1	0.474378	7.60578	5.91133	0.000101947	0.00343332	1.37897
Tfeb	0.528112	4.38784	5.90653	0.000102657	0.00345023	1.66829
Hspd1	-0.335936	8.36712	-5.90383	0.000103059	0.00345145	1.32295
Ccdc25	-0.448524	4.73353	-5.9035	0.000103109	0.00345145	1.64014
Tgfb2	0.844716	6.7544	5.89793	0.000103944	0.0034724	1.4303
Nlrc3	0.738124	4.32863	5.89456	0.000104453	0.00348241	1.65437
Gm15387	-0.520092	4.6321	-5.88909	0.000105284	0.00350307	1.62748
Atad2	-0.349122	6.0903	-5.88578	0.000105791	0.00351289	1.47166
Masp1	0.56098	4.98217	5.88149	0.000106451	0.00352388	1.59226
Mob1a	-0.291126	7.35128	-5.88088	0.000106546	0.00352388	1.348
Chst11	-0.609499	4.91435	-5.87925	0.000106798	0.00352517	1.59047
Eif2s3x	-0.301215	8.21715	-5.87524	0.000107422	0.00353873	1.28776
Nol8	-0.625669	3.88942	-5.86856	0.00010847	0.00356618	1.61583
Fmo2	3.06004	0.623295	5.86542	0.000108965	0.00357537	-0.70054
Kmt2c	0.384919	5.73251	5.86216	0.000109483	0.00358445	1.48022
Nop56	-0.308166	7.02224	-5.86097	0.000109673	0.00358445	1.34294
Sh3pxd2a	0.255943	9.0336	5.85803	0.000110142	0.00358499	1.22074
Sco1	-0.629193	3.90348	-5.85797	0.000110151	0.00358499	1.60276
Calcoco1	0.482897	5.55347	5.85597	0.000110472	0.00358499	1.49241
Creg1	0.458814	4.88182	5.85547	0.000110553	0.00358499	1.56331
Npm1	-0.257207	8.72943	-5.85318	0.000110923	0.00358911	1.22763
Kpna3	-0.337354	5.97887	-5.84922	0.000111564	0.00358911	1.42864
Socs3	0.682964	5.01928	5.84915	0.000111574	0.00358911	1.54403
Gk	-0.718485	3.80104	-5.8469	0.00011194	0.00358911	1.58206
Ildr2	0.385913	5.98439	5.84377	0.000112452	0.00358911	1.42467
Svep1	0.789722	6.37611	5.8434	0.000112512	0.00358911	1.38992
Ndnf	0.67998	5.154	5.84234	0.000112686	0.00358911	1.52138
Agtrap	0.591713	4.92508	5.84198	0.000112745	0.00358911	1.54146
Rer1	-0.289765	6.71134	-5.84168	0.000112794	0.00358911	1.33997
Agps	-0.46726	6.0283	-5.84034	0.000113016	0.00358911	1.40967
Osbpl6	-0.548087	4.10019	-5.84008	0.000113058	0.00358911	1.5808
Scin	1.18186	3.28783	5.8383	0.000113352	0.00359156	1.48321
Adamtsl4	0.468891	7.17297	5.83261	0.000114296	0.00361459	1.29188
Ankrd52	0.318376	7.69009	5.82889	0.000114918	0.00362735	1.24973
Hspa4l	-0.737428	5.35572	-5.82654	0.000115312	0.00363	1.47067
Ssbp2	0.568349	4.346	5.8239	0.000115756	0.00363	1.55415
Ccne2	-0.676723	3.83124	-5.82349	0.000115825	0.00363	1.55176
Tom1l2	0.293192	6.71602	5.82319	0.000115877	0.00363	1.31487
Lynx1	0.448781	6.41156	5.82009	0.000116402	0.00363958	1.34146
Pum3	-0.341646	5.90564	-5.81572	0.000117147	0.00365599	1.38641
Prag1	0.741272	4.32217	5.81361	0.000117509	0.00365934	1.5413
Tcn2	0.408454	6.2915	5.81253	0.000117695	0.00365934	1.34227
Psmd5	-0.401475	6.25928	-5.79812	0.0001202	0.00372882	1.32181
Upk3b	0.43944	6.74361	5.79574	0.000120619	0.00372882	1.27378
Serpinb9	-0.573169	6.318	-5.79539	0.00012068	0.00372882	1.3097
Garre1	0.316697	6.36839	5.79404	0.00012092	0.00372882	1.30593
Urb2	-0.476352	4.99475	-5.79239	0.000121212	0.00372882	1.4575
Tmem167	-0.338034	5.80778	-5.79202	0.000121277	0.00372882	1.36225
Fmo3	5.22612	-1.99983	5.78721	0.000122135	0.00374825	-2.95525
Fads3	0.27352	7.51172	5.78468	0.000122587	0.00375318	1.19387
Stxbp1	-0.340985	5.93479	-5.78379	0.000122748	0.00375318	1.33628
Iqgap3	-0.359849	6.19934	-5.78215	0.000123043	0.0037553	1.30355
Hells	-0.555575	5.00984	-5.7674	0.000125732	0.00383033	1.42037
Dtymk	-0.394563	5.715	-5.76599	0.000125992	0.00383122	1.33566
Greb1	0.635311	6.00352	5.76359	0.000126437	0.00383594	1.30528
Shcbp1	-0.539331	3.94115	-5.76266	0.000126609	0.00383594	1.47278
Med25	0.316132	6.25158	5.76047	0.000127018	0.00384131	1.2686
Serp1	-0.277375	7.3437	-5.75714	0.00012764	0.0038531	1.16207
Chd6	0.367589	5.71837	5.75282	0.000128452	0.00386511	1.31903
Nmt2	-0.298511	6.90198	-5.75255	0.000128503	0.00386511	1.19014
Tbc1d13	0.328487	6.12583	5.74852	0.000129267	0.00388104	1.26474
Slc27a4	0.34408	6.27862	5.74697	0.000129561	0.00388286	1.24582
Map3k5	0.802164	3.6982	5.74295	0.000130329	0.00389194	1.43122
Yars	-0.307568	6.15375	-5.74293	0.000130333	0.00389194	1.24995
Mphosph10	-0.577062	3.76636	-5.74138	0.000130631	0.00389382	1.4376
Lyar	-0.526037	4.71363	-5.73637	0.000131597	0.00391005	1.40265
ENSMUSG00000120623	1.21215	2.55935	5.73612	0.000131646	0.00391005	1.1323
Anp32e	-0.324854	5.85314	-5.73108	0.000132626	0.00393212	1.26564
Gnl3l	-0.325643	6.50438	-5.72388	0.000134038	0.00395518	1.1829
Cenpi	-0.487084	4.35307	-5.72359	0.000134097	0.00395518	1.40973
Boc	0.53909	5.6081	5.72348	0.000134118	0.00395518	1.29163
Lrp2	0.505842	5.58197	5.7213	0.000134549	0.00396085	1.29158
Pex6	0.39269	5.46387	5.71239	0.000136328	0.00400611	1.29023
Maoa	0.379203	6.20184	5.71039	0.000136731	0.00401085	1.19856
Elovl6	-0.480596	5.15334	-5.70864	0.000137084	0.00401411	1.31799
Orc2	-0.549611	4.7747	-5.68714	0.000141506	0.00413632	1.32559
Kat2b	0.463626	5.69845	5.68408	0.000142148	0.00414073	1.22007
Hmga2	-0.796256	7.13945	-5.68366	0.000142238	0.00414073	1.07083
Fmr1	-0.31309	6.52982	-5.68286	0.000142405	0.00414073	1.11733
Snx7	-0.361791	6.20426	-5.67657	0.000143738	0.00416902	1.14508
Ppa1	-0.361144	6.5908	-5.67502	0.000144067	0.00416902	1.10116
Mbtps1	0.279746	7.24646	5.67471	0.000144132	0.00416902	1.04541
Ubc	0.201314	12.0325	5.67183	0.000144749	0.00417959	0.818253
Idua	0.812292	3.7422	5.66615	0.00014597	0.00420293	1.32978
Sprr2a2	0.818305	4.77384	5.66572	0.000146063	0.00420293	1.30382
Prim1	-0.466879	4.78081	-5.66406	0.000146423	0.00420411	1.29177
Mmgt1	-0.349425	5.73814	-5.6632	0.000146611	0.00420411	1.17811
Tnfsf15	-0.568394	4.86436	-5.66071	0.000147152	0.00421143	1.27917
Chd3	0.23186	8.59165	5.6597	0.000147373	0.00421143	0.939958
Prkaa1	-0.351909	5.6351	-5.65332	0.000148772	0.00422977	1.17573
Col4a2	0.231281	9.98943	5.65301	0.000148842	0.00422977	0.864215
Ston2	0.663721	4.17582	5.65247	0.000148961	0.00422977	1.31826
Dnajc10	-0.271328	7.91242	-5.65053	0.000149389	0.00422977	0.963319
Parp3	0.283263	7.25383	5.64979	0.000149553	0.00422977	1.00657
Hipk2	0.456404	5.57456	5.64914	0.000149698	0.00422977	1.18301
Hmgcs2	2.53853	0.629427	5.64847	0.000149848	0.00422977	-0.667927
Cdkn2aipnl	-0.446006	4.97807	-5.64687	0.000150204	0.00422977	1.24676
Asap2	0.403147	5.76662	5.64585	0.000150431	0.00422977	1.15405
Nr4a1	0.483847	4.46669	5.64468	0.000150692	0.00422977	1.29315
Opcml	0.838662	2.7417	5.64412	0.000150817	0.00422977	1.1022
Dock9	0.476216	4.55138	5.64229	0.000151228	0.00423412	1.28298
Cops2	-0.324628	6.10238	-5.63732	0.000152348	0.00425129	1.09611
Psat1	-0.266739	7.82873	-5.63665	0.0001525	0.00425129	0.9471
Prg4	1.41964	2.03483	5.63617	0.000152609	0.00425129	0.731404
Vps8	0.385244	5.16758	5.62854	0.000154349	0.00429257	1.20152
Chuk	-0.329633	5.84585	-5.62656	0.000154803	0.00429798	1.10988
Jund	0.372693	7.6611	5.61671	0.00015709	0.0043526	0.928755
Smc4	-0.396249	5.37084	-5.61583	0.000157294	0.0043526	1.15436
Gm10123	-0.287968	7.63742	-5.60965	0.000158748	0.00438552	0.91734
Dcaf6	0.470986	5.17941	5.60369	0.000160164	0.00441247	1.16322
Fgf2	-0.491367	5.54931	-5.60224	0.00016051	0.00441247	1.11153
Trim59	-0.364167	5.94522	-5.6022	0.000160521	0.00441247	1.06157
Fetub	0.972653	2.69268	5.59653	0.000161883	0.00444256	1.03421
Cytl1	3.06227	-0.786369	5.5875	0.000164078	0.00448857	-2.1202
Incenp	-0.283005	6.41558	-5.58741	0.0001641	0.00448857	0.984347
Per1	0.422531	5.33414	5.57936	0.000166083	0.00453249	1.10752
Tnrc6b	0.302867	6.52	5.57868	0.000166252	0.00453249	0.963307
B130055M24Rik	-0.622473	3.60695	-5.57651	0.000166792	0.00453975	1.20349
Tbcel	0.419503	5.30059	5.56969	0.000168501	0.00457877	1.09724
Nol10	-0.478006	5.05962	-5.56829	0.000168854	0.00458085	1.1218
Stap2	-0.68761	3.10284	-5.56425	0.000169876	0.00460105	1.12888
Eln	0.69792	9.2136	5.55997	0.000170968	0.00462309	0.755196
Il16	0.364496	7.11616	5.55653	0.00017185	0.00463592	0.874433
Dlgap5	-0.419906	5.51605	-5.55595	0.000172001	0.00463592	1.04545
Bmp4	0.598727	6.49627	5.55247	0.000172899	0.00465258	0.929597
Ulk1	0.430188	5.90848	5.54795	0.000174072	0.00467655	0.988289
Ctsf	0.648429	4.33891	5.54667	0.000174405	0.00467795	1.1604
2610507B11Rik	0.287198	8.69524	5.54248	0.000175505	0.00469786	0.753395
Ptov1	0.325058	6.55233	5.54169	0.000175713	0.00469786	0.903175
Slc24a3	1.09629	2.40013	5.53902	0.000176418	0.00470911	0.847883
Npc1	0.319224	6.11409	5.536	0.000177219	0.00472289	0.943444
Rnf185	0.432571	5.21585	5.52898	0.000179093	0.00476521	1.04678
Frk	-0.5923	3.93677	-5.526	0.000179896	0.00477889	1.14167
Stk11ip	0.544125	4.41541	5.52363	0.000180537	0.00478828	1.12106
Tmbim6	0.230118	8.95909	5.52109	0.000181229	0.00479895	0.706327
Eif3a	-0.24111	8.33378	-5.51949	0.000181665	0.00480283	0.736744
Sav1	0.344612	6.67701	5.51755	0.000182195	0.00480919	0.853439
Tubb3	0.406672	6.91612	5.51443	0.000183051	0.00482039	0.826777
Lockd	-1.09486	2.63854	-5.51389	0.0001832	0.00482039	0.927534
Adcy8	0.683961	3.84321	5.51174	0.000183793	0.00482121	1.12014
Fcgrt	0.437728	5.20786	5.51167	0.000183812	0.00482121	1.02118
Mtfr2	-0.609504	3.47415	-5.50678	0.000185166	0.00484105	1.09963
Dis3	-0.370444	5.73239	-5.50566	0.000185478	0.00484105	0.942676
Ddah2	0.53092	4.79965	5.50419	0.00018589	0.00484105	1.0587
Haus6	-0.465439	4.64946	-5.50412	0.00018591	0.00484105	1.07015
Selenoi	-0.346054	6.39065	-5.50369	0.000186029	0.00484105	0.858752
Sel1l	0.255764	7.54434	5.50265	0.000186321	0.00484105	0.75876
Tyk2	0.413496	5.51056	5.50038	0.000186959	0.00484105	0.967708
Sox4	0.422444	6.99166	5.49947	0.000187213	0.00484105	0.797003
Ube2w	-0.503828	4.54801	-5.49863	0.00018745	0.00484105	1.06974
Extl2	-0.438286	4.61394	-5.49851	0.000187484	0.00484105	1.06315
Ezr	0.426363	8.41649	5.49574	0.000188269	0.00485377	0.696293
Depdc1a	-0.673779	3.33353	-5.49317	0.000188999	0.00486504	1.06495
Sgo1	-0.54054	4.02693	-5.49093	0.000189636	0.00487387	1.09001
Itga2	-0.491442	4.95619	-5.48592	0.000191074	0.00490325	1.00879
Micall1	0.272138	7.4742	5.48176	0.000192273	0.00492641	0.731937
Maged2	-0.290175	6.22792	-5.47926	0.000193	0.00493193	0.839131
Ran	-0.239448	8.95741	-5.47812	0.000193333	0.00493193	0.639272
Mapk3	0.301211	7.91552	5.47796	0.00019338	0.00493193	0.696531
Cnpy4	-0.309282	5.9346	-5.47435	0.000194434	0.00495121	0.866596
Serping1	1.30048	2.6071	5.46022	0.000198626	0.00503076	0.815071
Fam214b	0.315764	6.21131	5.46013	0.000198653	0.00503076	0.815557
Prps2	-0.352123	5.86386	-5.4598	0.000198752	0.00503076	0.85265
Antxr1	0.411128	6.27277	5.45974	0.00019877	0.00503076	0.808425
Gm21596	-0.562611	3.96593	-5.45842	0.000199168	0.00503316	1.04476
Dock4	0.661455	3.88661	5.45682	0.000199648	0.00503763	1.04369
Col18a1	0.622668	4.27084	5.45495	0.000200214	0.00504358	1.03063
Trib1	0.537199	6.23583	5.45403	0.000200492	0.00504358	0.805879
Cyb5r3	0.38601	9.19858	5.4487	0.000202114	0.00507669	0.581305
Kpna2	-0.271264	7.59025	-5.44132	0.000204382	0.00512592	0.659227
Fam13b	0.265531	7.14503	5.43994	0.000204809	0.00512888	0.690853
Cstf2	-0.38132	5.16701	-5.4388	0.000205163	0.00512999	0.912568
Gas6	0.957957	5.1855	5.43027	0.000207829	0.005177	0.912521
Fignl1	-0.409966	4.72276	-5.42983	0.000207968	0.005177	0.953216
Txnip	0.508987	6.72541	5.4298	0.000207978	0.005177	0.714579
Cxcl16	-0.715202	2.97863	-5.4256	0.000209305	0.00520069	0.921139
Hnrnpab	-0.274827	9.20422	-5.42352	0.000209966	0.00520069	0.541629
Trip13	-0.509163	4.32913	-5.42337	0.000210013	0.00520069	0.979634
Slc18b1	-0.568314	3.83011	-5.42284	0.000210183	0.00520069	0.995384
Nifk	-0.370933	5.45376	-5.41904	0.000211395	0.00522291	0.844675
Kif1c	0.274134	9.91682	5.41384	0.000213069	0.00525644	0.493868
Rnf10	0.270083	8.70042	5.41248	0.000213511	0.00525952	0.549682
Atp8b2	0.25989	7.59354	5.40765	0.000215081	0.00529035	0.607292
L1cam	1.27429	4.76861	5.40561	0.000215748	0.00529892	0.928362
Pbdc1	-0.358778	5.32338	-5.39267	0.000220031	0.00537606	0.822004
Mllt1	0.291225	6.38708	5.39228	0.00022016	0.00537606	0.69044
Igfbp4	-0.478782	9.10915	-5.39168	0.000220362	0.00537606	0.496574
Igf2r	0.275067	7.53707	5.39112	0.000220549	0.00537606	0.58524
Rab11fip3	0.337333	6.19363	5.39049	0.000220759	0.00537606	0.709929
Dkc1	-0.526443	5.07932	-5.38935	0.000221142	0.00537606	0.850383
Dhrs9	-0.523365	4.075	-5.38931	0.000221156	0.00537606	0.941722
Gfra1	0.685457	3.48613	5.38782	0.000221659	0.00537828	0.931234
Brip1os	-0.259955	7.03561	-5.38712	0.000221895	0.00537828	0.614521
Tomm70a	-0.37326	6.50521	-5.38616	0.00022222	0.0053783	0.664484
Smchd1	-0.330829	5.95994	-5.38423	0.000222872	0.00538525	0.724705
Baz2b	0.391946	5.22249	5.38339	0.000223155	0.00538525	0.825612
Trp53	-0.247215	7.48866	-5.38178	0.000223706	0.00539069	0.572214
Gm12602	-0.604515	3.9534	-5.38077	0.000224049	0.00539114	0.933813
Carhsp1	0.270619	7.76683	5.37827	0.000224902	0.00540383	0.549579
Heg1	0.714599	9.60092	5.37234	0.000226942	0.00544498	0.442557
Polr1e	-0.487207	4.09092	-5.36526	0.000229402	0.00549606	0.906152
Smarcd1	0.423926	4.53495	5.36229	0.000230442	0.00551301	0.872675
Tmc6	0.369165	5.90128	5.35817	0.000231895	0.00553032	0.696983
Col20a1	0.952292	3.09004	5.35782	0.00023202	0.00553032	0.835797
Paip2b	-0.348622	5.66519	-5.35741	0.000232165	0.00553032	0.721695
Rars	-0.317334	7.0863	-5.34712	0.000235837	0.00560976	0.548178
Dynlt1b	-0.324533	5.57003	-5.34382	0.000237028	0.00563	0.712326
Sort1	0.583505	3.8406	5.34156	0.000237849	0.00564144	0.879227
Esm1	-0.314554	5.79621	-5.33558	0.000240031	0.00568507	0.669901
Pld1	0.500528	4.6765	5.33153	0.000241521	0.00569469	0.812983
Ahnak	0.213953	12.2038	5.33131	0.000241601	0.00569469	0.277604
Bak1	0.27867	6.76519	5.33084	0.000241775	0.00569469	0.554201
Tubb6	-0.284294	8.23407	-5.33075	0.000241809	0.00569469	0.44591
Irgm2	0.831602	3.30829	5.32864	0.000242592	0.00570205	0.829481
Plk1	-0.353291	6.23064	-5.32805	0.000242809	0.00570205	0.604488
Dctd	-0.506205	4.15692	-5.32492	0.000243975	0.00571632	0.843818
Hbp1	0.518079	5.24099	5.32457	0.000244105	0.00571632	0.733779
Prkg2	-0.811245	2.97586	-5.31268	0.000248588	0.00581311	0.769176
S1pr1	-0.854583	2.56258	-5.31069	0.000249344	0.00582259	0.671117
G3bp2	-0.262978	7.04999	-5.30694	0.000250781	0.00583709	0.487294
Tex10	-0.417784	4.96666	-5.30639	0.000250994	0.00583709	0.736633
Gm14287	-0.557784	3.90732	-5.30602	0.000251136	0.00583709	0.826236
Xpot	-0.271483	7.11058	-5.30523	0.000251441	0.00583709	0.479855
Hagh	0.504542	4.4822	5.3045	0.000251723	0.00583709	0.792069
Use1	0.416732	5.38709	5.3002	0.000253387	0.00586551	0.675053
Ttc9c	-0.334507	5.59531	-5.29951	0.000253655	0.00586551	0.640643
Wdr6	0.264492	7.05839	5.29696	0.00025465	0.00587461	0.473392
Prmt3	-0.412454	5.30565	-5.29668	0.000254757	0.00587461	0.676095
Tpbg	-0.473227	4.92179	-5.29287	0.000256248	0.00588418	0.719631
Postn	1.63414	2.97424	5.29139	0.000256832	0.00588418	0.690051
Ctsa	0.314233	7.13093	5.29111	0.000256944	0.00588418	0.457928
Cenpa	-0.292038	6.13669	-5.29073	0.000257094	0.00588418	0.557104
Eef2	0.19537	11.8493	5.29069	0.000257109	0.00588418	0.223994
Fgfrl1	0.3161	6.15428	5.29021	0.000257298	0.00588418	0.557879
Otud5	0.298548	6.25071	5.28809	0.000258137	0.00589525	0.542663
Plekhg2	0.299239	6.34031	5.28388	0.000259809	0.00592529	0.524688
Kif15	-0.517129	4.41898	-5.28169	0.000260686	0.00592641	0.760299
Klra4	-0.874399	2.57598	-5.28169	0.000260687	0.00592641	0.631031
Bicc1	0.602413	8.82092	5.28108	0.000260929	0.00592641	0.335401
Pbk	-0.392083	5.18737	-5.27982	0.000261437	0.00592983	0.669293
Pmp22	0.3369	7.19844	5.277	0.000262571	0.00594744	0.430567
Ssrp1	-0.254844	7.81752	-5.27421	0.000263697	0.00596481	0.381163
Ctdsp1	0.255514	6.97255	5.27216	0.000264528	0.00596578	0.44123
Snrpd1	-0.335323	5.49495	-5.27169	0.000264723	0.00596578	0.610588
Serbp1	-0.222505	8.47024	-5.27128	0.000264887	0.00596578	0.337875
Aldh1a3	1.24006	5.20704	5.2698	0.00026549	0.00596578	0.671852
Castor2	0.443096	5.6589	5.26969	0.000265537	0.00596578	0.591843
Wdr75	-0.336801	5.6036	-5.26693	0.000266667	0.00598306	0.589234
Kif4	-0.459437	5.31731	-5.26301	0.000268278	0.00601108	0.625314
Pde7a	0.533303	4.46945	5.25893	0.000269966	0.00604076	0.724496
Cyb561a3	0.436432	5.0044	5.25543	0.000271426	0.00606527	0.657339
Tor4a	-0.337943	5.52502	-5.25393	0.000272054	0.00607112	0.579673
Commd8	-0.387343	4.82797	-5.25132	0.000273148	0.00608734	0.668083
Dennd4a	0.433829	4.58661	5.24805	0.000274529	0.00610993	0.696392
Sash1	0.270035	6.55373	5.24654	0.000275166	0.0061159	0.441742
Aplp2	0.264782	7.89553	5.24549	0.000275613	0.00611765	0.330535
Ap2s1	0.312956	6.40073	5.2442	0.000276159	0.0061216	0.455988
Supt16	-0.275808	6.32007	-5.23788	0.000278865	0.00617332	0.452922
Chp1	0.223316	8.48877	5.23578	0.000279767	0.00618505	0.280512
Gins2	-0.375126	4.99854	-5.23127	0.000281724	0.00622003	0.619825
Tomm7	-0.461301	4.7873	-5.22878	0.000282807	0.00623566	0.638347
Ptges	-0.709454	3.1538	-5.22717	0.000283511	0.00624288	0.681971
Pif1	-0.536854	4.34069	-5.22435	0.000284748	0.00626182	0.681122
Pdxk	0.534701	6.62894	5.22266	0.000285491	0.00626986	0.399323
Usp1	-0.34212	5.80519	-5.21973	0.000286783	0.00628991	0.488199
Shmt1	-0.579376	3.73082	-5.21602	0.000288433	0.00631775	0.698502
Pkp1	-0.998154	6.22792	-5.215	0.000288888	0.00631937	0.444963
Tmem127	0.266257	7.06455	5.20889	0.000291631	0.006371	0.332965
Srgap1	0.597497	5.29098	5.20657	0.000292678	0.00638049	0.54644
Pitrm1	-0.301932	6.46407	-5.20599	0.000292941	0.00638049	0.385971
Cygb	1.22219	2.81475	5.20509	0.000293348	0.00638049	0.568228
Rras	0.34888	5.8226	5.20453	0.000293603	0.00638049	0.465931
Mef2d	0.269778	6.7109	5.20316	0.000294223	0.00638561	0.357027
Id2	0.295296	6.23419	5.20096	0.000295227	0.00639246	0.406531
Gxylt1	0.288275	6.40633	5.20078	0.000295309	0.00639246	0.387002
P2rx5	0.490423	3.9826	5.19504	0.000297946	0.00643734	0.663873
Lrig1	-0.326861	6.5205	-5.19458	0.000298158	0.00643734	0.360398
Atm	-0.375838	5.19786	-5.19158	0.000299548	0.00645194	0.529074
1700001L05Rik	-0.712559	3.06451	-5.19144	0.000299611	0.00645194	0.619707
Ano1	-0.487851	5.20897	-5.18881	0.000300835	0.006466	0.52549
Podxl2	0.523635	3.99647	5.18836	0.000301043	0.006466	0.652645
Ly6c1	1.52737	5.03245	5.18662	0.000301855	0.00647505	0.575587
Rab3gap1	-0.32764	5.82254	-5.18457	0.000302813	0.00648724	0.431062
Dynlrb1	0.329334	6.89486	5.17806	0.000305886	0.00654462	0.29944
Tmem30a	-0.299029	6.55239	-5.17416	0.000307742	0.00657586	0.324147
Klhl13	0.458701	4.37382	5.17308	0.000308258	0.00657841	0.603415
Tnc	0.355618	9.07279	5.16971	0.000309871	0.00660383	0.143525
Arnt	0.35001	5.72762	5.16894	0.000310244	0.00660383	0.423004
Rdx	-0.260748	6.75734	-5.16426	0.000312506	0.00664344	0.287968
Mtpn	-0.281836	8.20183	-5.16275	0.00031324	0.00665053	0.179385
Tmem70	-0.395553	5.02112	-5.16149	0.000313851	0.006655	0.5046
Abcd1	0.481995	4.88542	5.15612	0.00031648	0.00670219	0.520488
Cdca3	-0.317543	6.05725	-5.15509	0.000316989	0.00670443	0.352997
St3gal4	0.33767	6.75717	5.15406	0.000317495	0.00670659	0.274558
Znrf2	0.294942	6.2217	5.14897	0.000320018	0.00675129	0.326173
Prc1	-0.350795	6.89839	-5.1452	0.0003219	0.00677936	0.244507
Dek	-0.342636	5.77229	-5.14406	0.000322471	0.00677936	0.373334
Glis3	-0.357454	5.65115	-5.14385	0.000322574	0.00677936	0.391654
Slc19a1	-0.499509	3.92109	-5.14222	0.000323394	0.00678453	0.585552
Mtmr3	0.363465	6.38421	5.14174	0.000323637	0.00678453	0.29554
Col4a6	0.576386	8.40088	5.13868	0.000325179	0.00680826	0.130137
Prdx5	0.259873	7.97767	5.13779	0.000325632	0.00680915	0.153011
Rgs5	0.761077	6.35556	5.13545	0.000326817	0.00682534	0.296047
Tom1	0.384714	4.95227	5.13101	0.000329087	0.00686412	0.472482
Tmem123	-0.304888	6.05912	-5.12309	0.000333171	0.00694058	0.300866
Ormdl2	-0.40241	4.75859	-5.12025	0.000334645	0.00695009	0.474573
Wdtc1	0.326962	5.64244	5.11986	0.00033485	0.00695009	0.357705
Hs1bp3	0.399308	4.70175	5.11927	0.000335158	0.00695009	0.485543
Cltb	0.223108	8.08325	5.11859	0.000335513	0.00695009	0.115987
Itm2b	0.296933	8.22464	5.1182	0.000335721	0.00695009	0.106545
Gnaq	0.27383	6.18549	5.11694	0.000336379	0.00695504	0.279299
Wdr46	-0.321926	5.70236	-5.11545	0.000337162	0.00696256	0.339316
Mras	0.463938	6.70554	5.11082	0.000339607	0.00700434	0.212435
Aff4	0.233024	8.14973	5.10715	0.000341552	0.00703571	0.0932892
Arid5a	0.496819	4.34367	5.10531	0.000342535	0.00704227	0.503958
Mmp13	1.72086	0.698656	5.10497	0.000342718	0.00704227	-0.853437
Cyp26b1	0.332439	7.0965	5.09733	0.000346833	0.00710949	0.152478
Tnfsf18	0.798064	6.36638	5.0973	0.000346846	0.00710949	0.236055
B3galnt1	-0.628314	3.27825	-5.09407	0.0003486	0.00713663	0.508508
Tmem248	-0.263765	6.73808	-5.09072	0.000350431	0.00716527	0.171963
Lix1l	0.271414	6.14227	5.08953	0.000351081	0.00716974	0.240841
Slc35a3	-0.475139	4.32617	-5.0883	0.000351757	0.00717473	0.475672
AU040320	0.371424	5.1084	5.08681	0.000352579	0.0071753	0.382195
Gm5641	-0.393847	4.64326	-5.08668	0.00035265	0.0071753	0.438069
Prss12	0.882924	2.69155	5.08352	0.000354396	0.00718901	0.38853
Cerk	0.440831	5.46839	5.08312	0.000354618	0.00718901	0.326978
Ahsg	3.12164	-0.971762	5.08311	0.000354623	0.00718901	-2.41411
Atp5a1	-0.240217	9.0993	-5.08056	0.000356044	0.00720307	-0.00181538
Nek7	-0.273502	7.48852	-5.08023	0.000356224	0.00720307	0.092308
Npepl1	0.288421	6.41106	5.07953	0.000356618	0.00720307	0.193307
Cfh	0.998771	6.69754	5.07816	0.000357381	0.00720445	0.172718
Slc25a5	-0.228022	8.07418	-5.07749	0.000357756	0.00720445	0.0494799
Ppp4r3b	-0.333628	5.3367	-5.07708	0.000357988	0.00720445	0.330242
Prickle1	0.781738	3.52011	5.07173	0.000360995	0.00725618	0.4865
Dmpk	0.236578	7.51446	5.07066	0.0003616	0.00725954	0.0753399
Tle5	0.242325	9.28884	5.06511	0.000364756	0.0073002	-0.0365213
Chordc1	-0.308648	5.70502	-5.06479	0.000364939	0.0073002	0.257235
Ak4	-1.02068	3.71738	-5.06478	0.000364944	0.0073002	0.478572
Eif2s1	-0.381261	6.72209	-5.06388	0.000365462	0.00730177	0.130239
Rbl2	0.424259	5.00106	5.0592	0.000368151	0.00734246	0.353604
Wdr13	0.330137	5.44076	5.0588	0.000368383	0.00734246	0.289381
Mapkapk2	0.284197	6.94357	5.05752	0.000369119	0.00734829	0.101938
Rhbdf1	0.272694	6.85036	5.05399	0.000371172	0.00738031	0.104383
Tmem8b	1.00937	2.61178	5.05179	0.000372453	0.00739694	0.323171
Plcg1	0.31309	6.54477	5.04345	0.000377357	0.00747792	0.119487
Golm1	-0.338889	5.30452	-5.04333	0.000377431	0.00747792	0.280718
Dnajc2	-0.421114	5.00373	-5.04099	0.000378819	0.00749647	0.319477
Igfbp5	0.60251	3.92475	5.03917	0.000379903	0.00750896	0.435163
Rnh1	0.231796	7.74499	5.03759	0.000380848	0.0075129	0.0066623
Itih2	0.55736	6.42211	5.03669	0.000381381	0.0075129	0.125959
Eif4e2	-0.254893	6.53474	-5.03656	0.00038146	0.0075129	0.106106
Ikbip	-0.28155	6.48749	-5.03358	0.00038325	0.00753922	0.10632
Tmem62	0.48551	4.18622	5.03049	0.000385116	0.00756132	0.405002
Sbf1	0.260009	7.44307	5.03021	0.000385284	0.00756132	0.0159731
Adra1d	0.465536	5.4214	5.02583	0.000387945	0.0075908	0.24252
Dpy30	-0.550472	4.21456	-5.02583	0.000387946	0.0075908	0.390901
Eif1a	-0.252438	7.09414	-5.02548	0.000388158	0.0075908	0.0332315
Col6a2	0.55639	9.32293	5.02473	0.000388618	0.00759086	-0.103456
Ets1	-0.29538	5.64423	-5.02099	0.000390911	0.00761938	0.19597
Hmgn2	-0.386898	5.68526	-5.02085	0.000390996	0.00761938	0.188999
Nr6a1	0.7773	2.64725	5.01993	0.000391564	0.0076215	0.304445
Txnrd1	-0.41719	7.74407	-5.01546	0.000394326	0.00766627	-0.0293601
Col14a1	1.25294	8.23044	5.01391	0.00039529	0.00767602	-0.0576864
Dram1	-0.496146	3.85511	-5.01098	0.000397115	0.00770246	0.393189
Klhl24	0.70978	4.67254	5.00886	0.000398442	0.00771918	0.324105
Ace	1.2563	1.28609	5.00718	0.000399498	0.00772518	-0.355282
Lbh	0.292665	8.36337	5.00689	0.000399683	0.00772518	-0.0823326
Scmh1	0.322026	5.52274	5.00604	0.000400218	0.00772654	0.194459
Rere	0.360603	6.70731	5.00489	0.00040094	0.00773148	0.0399624
Tmed5	-0.310039	5.94049	-5.00393	0.000401551	0.00773428	0.126129
Cit	-0.325976	5.62377	-5.00053	0.000403704	0.00776675	0.168679
Cpeb3	0.631025	3.3092	4.99924	0.000404525	0.00776946	0.373729
Samd4b	0.277067	7.15274	4.99884	0.000404781	0.00776946	-0.011286
Ak1	0.278506	7.96573	4.99622	0.000406457	0.00778772	-0.0751068
Gm45552	-0.527722	4.115	-4.99589	0.000406671	0.00778772	0.353527
Usp54	0.3438	5.3177	4.99498	0.000407255	0.00778992	0.205962
Csrnp1	0.529586	5.26466	4.99094	0.000409856	0.00782458	0.213349
Col28a1	1.76623	4.75215	4.9907	0.000410009	0.00782458	0.316589
Lpin1	0.442023	4.93906	4.98919	0.00041099	0.00783134	0.252759
Lrrn4cl	0.687037	3.05823	4.9887	0.000411307	0.00783134	0.335498
Ndrg1	0.506457	4.23556	4.98735	0.00041218	0.00783777	0.334331
Pbxip1	0.237221	7.03335	4.98625	0.000412895	0.00783777	-0.0227785
Trafd1	0.380722	5.68438	4.986	0.000413061	0.00783777	0.138826
Brix1	-0.444944	4.8103	-4.98456	0.000413997	0.007838	0.257555
Epdr1	0.280431	6.27683	4.98371	0.000414558	0.007838	0.0539736
Rpl3-ps2	-0.393667	4.70296	-4.98311	0.000414946	0.007838	0.269913
Mcur1	0.476351	4.67335	4.98288	0.000415099	0.007838	0.27858
Hyls1	-0.645882	3.24548	-4.98237	0.000415433	0.007838	0.348708
Abca7	0.339857	6.6988	4.9806	0.000416592	0.0078481	0.00202635
4930579G24Rik	-0.50551	3.75637	-4.97963	0.000417232	0.0078481	0.351693
Smim15	-0.432668	4.98922	-4.9794	0.000417387	0.0078481	0.22487
Gab2	0.32536	5.63684	4.97663	0.000419214	0.00787201	0.130059
Tmem86a	0.878986	2.19284	4.97556	0.000419921	0.00787201	0.105432
Gpx7	-0.393555	4.95761	-4.9747	0.000420494	0.00787201	0.220932
Vwa5a	0.354151	6.42518	4.97461	0.000420555	0.00787201	0.0220837
Trerf1	-0.484103	3.9069	-4.97262	0.00042188	0.00787791	0.332928
Ppip5k2	-0.412961	4.69998	-4.97214	0.000422198	0.00787791	0.253059
Insr	0.35347	5.23443	4.97119	0.000422832	0.00787791	0.180608
Kntc1	-0.377936	5.79789	-4.97097	0.000422977	0.00787791	0.0948296
Dr1	-0.338844	5.04244	-4.97031	0.000423421	0.00787791	0.202728
Pdxdc1	-0.242804	6.98451	-4.96916	0.00042419	0.00787791	-0.0485804
Prpf19	-0.260587	6.98886	-4.96908	0.000424242	0.00787791	-0.0488723
Sspn	0.431524	5.07405	4.968	0.000424967	0.00787791	0.199803
Nap1l1	-0.207882	8.52215	-4.96731	0.000425429	0.00787791	-0.156217
Ror1	0.37868	5.07708	4.96637	0.000426065	0.00787791	0.19587
Spred1	-0.292524	6.29439	-4.96587	0.000426399	0.00787791	0.0211427
Mmd	-0.579084	4.07573	-4.96525	0.000426822	0.00787791	0.310968
Bcl2l2	0.286989	5.83906	4.96492	0.000427039	0.00787791	0.0816232
Fam216a	-0.347222	5.236	-4.96156	0.000429318	0.00790428	0.161831
Limk2	0.274917	6.46238	4.96141	0.00042942	0.00790428	-0.00403474
Tmem209	-0.346234	5.52046	-4.95946	0.000430741	0.0079121	0.115068
Bri3	0.279165	6.01822	4.95913	0.000430966	0.0079121	0.0488657
Tbc1d8b	-0.381025	5.10116	-4.95868	0.000431274	0.0079121	0.176958
Mapre3	0.410551	5.15789	4.95557	0.000433399	0.0079349	0.168079
Synrg	0.287346	6.25909	4.95504	0.000433765	0.0079349	0.00988066
Rabl6	0.290089	6.51274	4.95428	0.000434285	0.0079349	-0.0207889
Klc4	0.721393	4.32397	4.95407	0.000434429	0.0079349	0.277738
Ncoa1	0.508223	3.92798	4.95263	0.000435425	0.00793791	0.304403
Dctn2	0.237128	7.87261	4.95199	0.000435861	0.00793791	-0.141585
Tmem181a	-0.28375	6.0646	-4.95175	0.000436028	0.00793791	0.0259562
Ppp1r15a	0.423509	4.79721	4.94879	0.000438078	0.0079591	0.20931
Zfp316	0.460783	4.30765	4.94868	0.000438151	0.0079591	0.268493
Egr2	1.33747	2.56149	4.94588	0.000440102	0.00798398	0.159947
Cdc20	-0.321068	6.55883	-4.94533	0.000440482	0.00798398	-0.0429595
Ndc80	-0.586588	4.24705	-4.94445	0.0004411	0.00798646	0.265202
Cdsn	1.34773	1.97696	4.94145	0.000443199	0.00801572	-0.0527115
Ftsj3	-0.26447	6.98887	-4.93807	0.000445576	0.00804995	-0.0987596
Cst3	0.280082	7.95738	4.93584	0.000447155	0.00805745	-0.17359
Cep250	-0.315942	6.79979	-4.93511	0.00044767	0.00805745	-0.0861425
Katna1	-0.45372	4.29331	-4.93481	0.000447886	0.00805745	0.243345
Snta1	0.326372	5.71579	4.93474	0.000447933	0.00805745	0.0524154
Tanc1	0.251808	6.5995	4.93334	0.00044893	0.00806665	-0.0658171
4933407K13Rik	-0.678998	4.23963	-4.93035	0.000451064	0.00808633	0.24295
Prr11	-0.327643	5.32789	-4.92997	0.000451334	0.00808633	0.0977652
Ubl3	-0.490262	5.24394	-4.92976	0.000451486	0.00808633	0.10892
Tmem263	-0.351636	5.8963	-4.9266	0.000453756	0.00810891	0.00879793
Apbb2	-0.46578	6.24149	-4.92629	0.000453975	0.00810891	-0.0357264
Col1a2	0.213535	11.4306	4.92553	0.000454526	0.00810891	-0.35499
Tcp11l2	0.711284	3.87452	4.92528	0.000454701	0.00810891	0.26724
Snrpd3	-0.384454	5.68654	-4.92384	0.000455746	0.00811883	0.0339697
Enpp4	-0.40204	5.1301	-4.9186	0.000459547	0.0081697	0.108416
Ckap2	-0.30427	5.80977	-4.91749	0.000460358	0.0081697	0.00650299
Natd1	0.347159	5.13941	4.91731	0.00046049	0.0081697	0.108501
Mcm6	-0.291211	7.1288	-4.9172	0.00046057	0.0081697	-0.144858
Exosc8	-0.408483	4.37246	-4.91643	0.000461131	0.00817093	0.206832
ENSMUSG00000121096	0.792985	2.5187	4.91562	0.000461729	0.0081728	0.135591
Prkab2	0.338218	5.6546	4.91207	0.000464336	0.00821019	0.024676
Pgm5	1.78575	1.93665	4.90838	0.000467063	0.00824962	-0.152812
Aox3	1.97372	0.152682	4.90287	0.000471172	0.00831336	-1.49433
Fmo1	2.12774	2.13685	4.9018	0.000471973	0.00831865	-0.125105
AI506816	-0.206282	8.52163	-4.90061	0.000472871	0.00832564	-0.265228
Notch3	0.838053	4.84141	4.89537	0.000476828	0.00838642	0.126095
Gtf2e2	-0.607372	3.27378	-4.8929	0.0004787	0.00841044	0.221263
Sat1	0.307605	6.64137	4.8907	0.000480378	0.00842852	-0.139314
Asf1b	-0.433842	4.57839	-4.89022	0.000480745	0.00842852	0.141036
Nkiras2	0.335516	5.11695	4.88723	0.000483038	0.00845979	0.0648044
Itpkb	0.316815	5.30866	4.88605	0.000483947	0.00846678	0.034286
Zfp703	0.387401	5.55933	4.8811	0.00048778	0.0085163	-0.0109389
Tent2	-0.3518	5.15096	-4.8789	0.000489489	0.0085163	0.0410268
Rac1	-0.203539	8.70745	-4.87842	0.00048986	0.0085163	-0.312169
Gsta4	0.930079	3.96699	4.87808	0.000490132	0.0085163	0.193974
Me2	-0.336429	5.81206	-4.87729	0.000490749	0.0085163	-0.0579443
Qsox1	0.321762	8.68968	4.87723	0.000490797	0.0085163	-0.313054
Ltv1	-0.334049	5.10099	-4.87622	0.000491581	0.0085163	0.0452797
Dcaf8	0.389912	6.78894	4.87604	0.000491726	0.0085163	-0.177738
Bola2	-0.34456	5.19319	-4.87498	0.000492558	0.0085163	0.0292678
Mettl7a1	0.938265	6.14917	4.87491	0.000492611	0.0085163	-0.0890238
Gm26532	0.871271	2.38402	4.87467	0.000492802	0.0085163	0.0392018
Gm43804	3.92814	-3.03668	4.8745	0.000492933	0.0085163	-3.27687
Nudc	-0.273209	6.67656	-4.87051	0.00049608	0.00856176	-0.17817
Fmo4	1.35488	0.946012	4.86824	0.000497877	0.00856902	-0.739598
Rtn4	-0.319904	10.2977	-4.86805	0.000498025	0.00856902	-0.405283
Ro60	-0.354603	4.96183	-4.86802	0.000498049	0.00856902	0.0521497
Eri1	-0.409841	5.01369	-4.8652	0.000500292	0.0085987	0.039932
Ilrun	0.254928	7.24354	4.86371	0.000501488	0.00861034	-0.240491
Ednra	1.73796	0.358486	4.86217	0.000502716	0.00862251	-1.2439
Sec63	-0.241762	7.0392	-4.85939	0.000504948	0.00865186	-0.232898
Mzt1	-0.390587	5.27077	-4.85744	0.000506523	0.00866855	-0.0109403
Klf4	0.207825	7.97164	4.85607	0.000507635	0.00866855	-0.305334
Prelp	0.745571	8.20995	4.85606	0.000507644	0.00866855	-0.318739
Fbxw4	0.481741	3.82415	4.85561	0.00050801	0.00866855	0.163634
Ddx52	-0.358455	5.42801	-4.85227	0.000510722	0.00870466	-0.0429208
Ska2	-0.521825	4.66307	-4.85122	0.000511581	0.00870466	0.0710292
F2rl1	-0.337918	5.23314	-4.85107	0.0005117	0.00870466	-0.0151193
Arfgef2	0.24336	6.75428	4.84899	0.000513405	0.00872474	-0.220043
Dynlt1c	-0.325483	5.32143	-4.84763	0.000514523	0.00873479	-0.0352445
Chn1	-0.395099	4.76269	-4.84547	0.0005163	0.00875563	0.0454797
Tpd52	-0.556018	4.99393	-4.84467	0.00051696	0.00875563	0.0120612
Cse1l	-0.341856	6.5317	-4.84422	0.000517332	0.00875563	-0.20475
Pdk2	0.665187	3.87701	4.84337	0.000518036	0.00875861	0.143877
Fgfr2	0.539296	4.80333	4.84083	0.000520142	0.00878527	0.038788
Gadd45a	0.712619	3.1113	4.8366	0.000523666	0.00882597	0.126777
Wwc1	0.251774	6.56774	4.83654	0.000523716	0.00882597	-0.219613
Col4a1	0.204169	10.4876	4.83603	0.000524147	0.00882597	-0.466342
Ism1	0.974243	2.7032	4.83457	0.000525373	0.00883765	0.0634073
Dnph1	-0.480132	3.88934	-4.83271	0.000526934	0.00885495	0.123967
Bmp1	0.303631	7.87942	4.82981	0.000529383	0.00888711	-0.342776
Sorbs3	0.296682	7.37185	4.82319	0.00053502	0.00897267	-0.317141
Fnbp1l	-0.661825	3.5574	-4.82197	0.000536071	0.00898123	0.121093
Med17	-0.429832	4.79343	-4.8196	0.000538105	0.00900337	-0.00100808
Noa1	-0.380621	4.55594	-4.81917	0.000538478	0.00900337	0.0328328
Sfrp2	1.52914	4.42078	4.81765	0.000539789	0.00901621	0.0766704
Ap2a1	0.227	7.59488	4.81203	0.000544669	0.00908693	-0.35208
Pald1	0.363372	4.97873	4.81152	0.000545117	0.00908693	-0.0354271
Sema6d	0.910914	4.17659	4.81075	0.000545789	0.00908899	0.0742216
Pon3	-0.356656	5.20442	-4.80869	0.000547594	0.00910992	-0.079408
Npy4r	1.04807	2.46847	4.80765	0.000548505	0.00911595	-0.0277459
Dtl	-0.359399	4.87266	-4.80567	0.000550252	0.00913389	-0.0327008
Furin	0.283075	7.13621	4.80518	0.000550685	0.00913389	-0.327344
Tbc1d17	0.355381	5.15574	4.80447	0.000551306	0.00913506	-0.0723977
Kif18a	-0.695627	3.03832	-4.8032	0.000552435	0.00914465	0.0769508
Pnpt1	-0.35924	5.05099	-4.80194	0.000553547	0.00914911	-0.0670099
Sh3tc2	0.46814	3.84875	4.80165	0.000553807	0.00914911	0.080285
9930111J21Rik1	0.322627	6.64493	4.79809	0.000556982	0.00919242	-0.289752
Pafah1b2	-0.233329	7.21524	-4.79586	0.000558976	0.00921616	-0.351864
C3	1.60363	5.45058	4.79454	0.000560158	0.00922649	-0.0856357
Elobl	1.75721	2.29491	4.78771	0.000566335	0.00929423	-0.149968
Sting1	-0.354384	5.06631	-4.78758	0.000566452	0.00929423	-0.0928661
Clint1	-0.226405	7.23804	-4.78755	0.000566479	0.00929423	-0.367331
Traf1	-1.08047	1.65149	-4.78752	0.00056651	0.00929423	-0.345509
Ada	-0.6463	3.64792	-4.78599	0.000567897	0.00930187	0.0646715
Necap2	0.244802	6.47246	4.7853	0.000568531	0.00930187	-0.292511
Scd1	0.274714	8.1602	4.78479	0.000568994	0.00930187	-0.435145
Osgin1	0.621427	3.80149	4.78433	0.000569418	0.00930187	0.0575723
Kctd15	0.524529	4.43372	4.78394	0.000569777	0.00930187	-0.0019411
Htatsf1	-0.328555	5.05456	-4.77973	0.000573636	0.00935567	-0.102239
Ccdc32	-0.466615	3.86789	-4.7781	0.00057514	0.009371	0.0402118
Dusp19	0.580161	3.47235	4.77599	0.000577099	0.0093937	0.0537275
H2az1	-0.222121	7.205	-4.77522	0.000577812	0.0093961	-0.384696
Rab11fip5	0.233317	7.20687	4.77298	0.000579895	0.00941947	-0.386931
Slit2	0.645386	7.30214	4.77246	0.000580384	0.00941947	-0.392859
Fancb	-0.738299	3.29319	-4.76771	0.000584827	0.00948231	0.0390834
Irx1	0.476189	4.54279	4.76408	0.000588254	0.00952857	-0.0475699
Arl6ip5	0.228794	7.9682	4.76336	0.000588937	0.00953033	-0.458165
Mapk8ip3	0.280597	6.56367	4.76173	0.000590486	0.00954489	-0.342706
Eif4b	0.193152	8.9124	4.7612	0.000590986	0.00954489	-0.517319
Vsir	0.91327	2.14905	4.76019	0.000591946	0.00955013	-0.176073
Dapk1	0.342525	5.80015	4.75965	0.000592461	0.00955013	-0.244178
Rexo1	0.286335	5.96834	4.75811	0.000593934	0.00956459	-0.271363
Eif4h	-0.236749	8.33267	-4.75485	0.000597058	0.00960558	-0.49535
Zfyve9	-0.494347	4.60158	-4.75291	0.000598932	0.00962639	-0.0800798
Rab6b	0.476703	4.62772	4.752	0.000599804	0.00963109	-0.0785554
Itgb8	1.36795	1.13004	4.75105	0.000600724	0.00963654	-0.721428
Ftl1	0.200574	10.6834	4.74874	0.000602959	0.00966307	-0.619633
Cdip1	0.380948	5.13568	4.74154	0.000609996	0.00976235	-0.171986
Olfml2b	0.229886	6.92062	4.74098	0.000610553	0.00976235	-0.414534
Cgas	-0.638706	2.83967	-4.74061	0.000610919	0.00976235	-0.0310709
Spdl1	-0.491433	4.02418	-4.73954	0.00061197	0.00976975	-0.0319342
Nacad	0.561316	3.37177	4.73532	0.000616145	0.00982695	-0.00712331
Pcdhgc3	0.26406	7.56019	4.73403	0.000617436	0.00983603	-0.479424
Gjb5	0.748227	2.51053	4.73274	0.000618717	0.00983603	-0.106748
Ergic2	-0.284129	5.7322	-4.73262	0.000618835	0.00983603	-0.284006
BC055324	-0.495607	3.80039	-4.73237	0.000619084	0.00983603	-0.0238834
Brca1	-0.34447	5.06492	-4.73049	0.000620966	0.0098565	-0.182591
Plcg2	-0.558374	3.23807	-4.72587	0.000625613	0.00992077	-0.0229987
Cox7c	-0.284986	5.982	-4.7247	0.000626801	0.00992917	-0.333557
Apbb3	0.426342	4.5534	4.72416	0.000627338	0.00992917	-0.113276
Nuf2	-0.391535	5.44479	-4.72263	0.000628896	0.00994435	-0.254931
Ssr3	-0.217629	8.23768	-4.72179	0.000629747	0.00994832	-0.545216
Ppp2r2b	0.634079	3.78563	4.72086	0.000630692	0.00995378	-0.0384918
Srp54c	-0.319213	6.40258	-4.71848	0.000633125	0.00998269	-0.398635
Rbbp7	-0.216913	7.63394	-4.71381	0.000637916	0.0100487	-0.518949
Raph1	-0.26779	6.36266	-4.71183	0.000639964	0.0100714	-0.40392
Fzd8	0.432489	5.58977	4.71021	0.000641641	0.0100882	-0.292482
Acss2	0.55425	4.01834	4.70902	0.000642871	0.010098	-0.0739577
Ankle1	-0.544627	3.68801	-4.70782	0.000644119	0.010108	-0.0562367
Tlcd3a	-0.670687	3.953	-4.70671	0.000645275	0.0101166	-0.0742475
Ptprj	0.369173	4.71137	4.7055	0.000646548	0.0101203	-0.165632
Leng8	0.239941	7.02087	4.70532	0.000646729	0.0101203	-0.483441
Seh1l	-0.257506	6.09127	-4.70388	0.000648235	0.0101265	-0.382446
Tuba1c	-0.232695	9.71092	-4.70378	0.000648347	0.0101265	-0.652979
Cep170	-0.263718	6.31507	-4.70171	0.000650521	0.0101445	-0.415157
Gpr146	1.0764	2.30483	4.70152	0.000650719	0.0101445	-0.214898
Irak1	0.225666	7.02768	4.69987	0.000652456	0.0101532	-0.492433
Smim8	-0.779354	2.25254	-4.69983	0.000652501	0.0101532	-0.19789
Abce1	-0.277048	6.73575	-4.69809	0.000654338	0.0101569	-0.469041
Adamts10	0.300188	6.55939	4.69772	0.000654726	0.0101569	-0.447639
Bax	0.251469	6.71129	4.69755	0.000654909	0.0101569	-0.46489
Phlpp2	0.39544	4.65275	4.69702	0.000655471	0.0101569	-0.168779
Rrad	-1.3328	0.950545	-4.69615	0.000656392	0.0101569	-0.825644
Mapk13	-0.523222	4.18045	-4.69614	0.000656406	0.0101569	-0.113469
Cdc42bpa	-0.266726	7.01879	-4.69546	0.000657128	0.0101586	-0.500958
Clp1	-0.755283	2.77498	-4.69394	0.00065875	0.0101742	-0.104629
Maf1	0.297688	5.75738	4.68923	0.000663793	0.010242	-0.353484
Ldah	0.328152	5.92198	4.68869	0.000664376	0.010242	-0.378169
Rnf123	0.296868	5.59927	4.68673	0.000666482	0.0102649	-0.334122
Cebpb	0.254091	6.58132	4.68416	0.000669263	0.0102982	-0.472801
Scarb2	0.417652	7.15307	4.68251	0.000671055	0.0103048	-0.531571
Efemp1	0.616936	9.21383	4.6821	0.000671496	0.0103048	-0.664718
Notch4	-0.5849	4.0507	-4.68205	0.000671554	0.0103048	-0.121027
Mafk	0.249684	7.33335	4.67699	0.00067708	0.01038	-0.55633
Zfp810	0.676446	3.02224	4.67545	0.000678781	0.0103945	-0.111573
Tceal8	-0.311126	5.87857	-4.675	0.000679274	0.0103945	-0.400369
Chml	-0.84714	2.87248	-4.67401	0.000680364	0.0104016	-0.123609
Cyp20a1	-0.258486	6.1533	-4.67152	0.000683111	0.0104268	-0.443608
Vrk1	-0.503857	3.97412	-4.67138	0.000683271	0.0104268	-0.133763
Me1	0.213717	7.46381	4.66985	0.000684963	0.0104375	-0.579247
Kcnn4	-0.975718	2.68075	-4.66961	0.000685229	0.0104375	-0.16608
Nfat5	-0.220639	7.28654	-4.66877	0.000686167	0.0104422	-0.568677
Plekha4	0.92766	3.18421	4.6674	0.000687699	0.0104489	-0.116641
Naa50	-0.231203	6.74359	-4.66725	0.000687865	0.0104489	-0.521451
Matr3	-0.287311	5.54064	-4.66547	0.000689853	0.0104695	-0.364731
Slc39a3	0.351772	5.26989	4.6637	0.000691841	0.0104901	-0.31827
Col3a1	0.749967	9.70748	4.66255	0.000693124	0.0104999	-0.721255
Ppp6r1	0.255952	6.58501	4.66133	0.000694504	0.0105088	-0.51028
Haus4	-0.384429	4.48873	-4.66091	0.000694974	0.0105088	-0.210352
Cyp51	-0.223399	7.27748	-4.65885	0.000697306	0.0105345	-0.584437
Actb	-0.204044	11.3641	-4.65495	0.000701731	0.0105917	-0.803849
Aqp1	-0.440419	7.88753	-4.6514	0.000705791	0.0106387	-0.641024
Ppp1r8	-0.386136	4.9409	-4.65111	0.000706128	0.0106387	-0.292651
Tspan11	-2.86832	-1.92847	-4.6486	0.000709013	0.0106725	-2.82509
Denr	-0.293903	5.69447	-4.64482	0.00071338	0.0107285	-0.421296
Rad18	-0.38376	4.49173	-4.64389	0.000714461	0.010735	-0.237587
Bhlhe41	0.38554	4.93786	4.64296	0.000715536	0.0107412	-0.299941
Pdap1	-0.233058	6.99111	-4.64242	0.000716167	0.0107412	-0.587274
Cul9	0.383033	4.97133	4.64096	0.000717868	0.010757	-0.309694
Septin11	-0.218098	7.91405	-4.6374	0.000722031	0.0108096	-0.66596
Mrtfb	0.433227	5.33513	4.63527	0.000724543	0.0108332	-0.373893
Lnpk	-0.40592	4.50921	-4.63495	0.000724912	0.0108332	-0.255989
Zdhhc12	-0.379835	4.39766	-4.63409	0.000725937	0.0108388	-0.241343
Plk2	-0.371163	7.46636	-4.63243	0.000727897	0.0108583	-0.642629
Kdsr	-0.364991	5.4637	-4.62909	0.000731856	0.0109076	-0.411456
Ltbp4	0.289825	6.97665	4.62818	0.000732951	0.0109141	-0.607199
Upf3a	-0.406091	4.94861	-4.62542	0.000736246	0.0109533	-0.336861
Raet1d	-0.612468	3.77639	-4.62414	0.000737784	0.0109619	-0.190173
Hdac2	-0.282391	6.10239	-4.6231	0.000739034	0.0109619	-0.517666
Snrpg	-0.433891	4.87717	-4.62263	0.000739602	0.0109619	-0.330621
Nolc1	-0.315652	6.7491	-4.62224	0.000740071	0.0109619	-0.596562
Nrp2	-0.636263	2.92704	-4.62219	0.000740125	0.0109619	-0.190687
Tsr1	-0.279819	6.73972	-4.62081	0.000741792	0.0109768	-0.597684
Ehd2	0.18669	9.02668	4.61735	0.000745985	0.011029	-0.764006
Mapk6	-0.3943	7.33605	-4.61576	0.00074792	0.0110478	-0.660408
Ier2	0.351665	5.13276	4.61508	0.000748751	0.0110502	-0.377843
Arpin	-0.318454	5.18259	-4.61394	0.000750138	0.0110609	-0.391809
Cdca2	-0.408005	5.08422	-4.61266	0.000751708	0.0110742	-0.375421
Gm12191	-0.314611	5.98276	-4.61187	0.00075268	0.0110787	-0.518864
Glg1	0.21839	8.01514	4.61082	0.000753965	0.0110878	-0.716149
Ddx21	-0.249486	7.81935	-4.60949	0.000755601	0.0110958	-0.705907
Adcy7	-0.422359	6.79372	-4.60898	0.000756232	0.0110958	-0.62236
ENSMUSG00000120144	-0.396539	4.41761	-4.60796	0.000757488	0.0110958	-0.283858
Mark1	0.399075	4.7703	4.60788	0.000757592	0.0110958	-0.331653
Junb	0.233792	6.91449	4.60742	0.000758157	0.0110958	-0.63652
Bzw1	-0.230216	8.03717	-4.60713	0.000758521	0.0110958	-0.724595
Mthfr	0.299948	5.7875	4.60479	0.000761411	0.0111283	-0.497125
Sdc1	0.31681	7.76131	4.60283	0.000763851	0.0111541	-0.712524
Npy1r	-0.431022	4.16027	-4.6004	0.000766886	0.0111886	-0.264702
Kif2a	-0.361918	5.49317	-4.59854	0.000769223	0.0112128	-0.464579
Kif20a	-0.222877	7.55436	-4.59563	0.000772876	0.0112562	-0.711037
Copz1	0.251296	6.73823	4.59468	0.000774077	0.0112638	-0.639109
Megf8	0.236063	8.26497	4.59004	0.00077997	0.0113396	-0.766761
Thy1	-0.234106	7.93737	-4.58865	0.000781741	0.0113458	-0.749503
Cebpa	0.714825	2.93857	4.58818	0.000782341	0.0113458	-0.243879
Gvin2	0.507583	5.7172	4.5874	0.000783332	0.0113458	-0.510828
Nes	-0.599252	6.12872	-4.58711	0.000783709	0.0113458	-0.574339
Ska3	-0.446404	3.98318	-4.58702	0.000783814	0.0113458	-0.264987
Eif5a	-0.217697	9.92803	-4.5859	0.000785257	0.0113568	-0.861141
Taf1d	-0.284577	5.58266	-4.58467	0.000786837	0.0113687	-0.504739
Sgsm2	0.296986	5.72671	4.58419	0.000787449	0.0113687	-0.522176
Ereg	-0.443619	5.81561	-4.58365	0.000788142	0.0113688	-0.53714
Limd2	-0.377208	4.78018	-4.58141	0.000791031	0.0114006	-0.380538
Zswim8	0.20792	7.54071	4.57619	0.00079782	0.0114841	-0.742228
Hjurp	-0.223938	7.79853	-4.57586	0.000798238	0.0114841	-0.761257
Vwa8	0.271407	5.87013	4.57536	0.000798899	0.0114841	-0.559085
Ppard	0.326428	5.25332	4.57423	0.000800375	0.0114953	-0.463193
Hmgb2	-0.368073	5.3562	-4.56822	0.000808285	0.0115989	-0.494464
Dlg1	0.225074	6.83399	4.56634	0.000810764	0.0116244	-0.696917
Foxd1	0.766901	3.94304	4.5655	0.000811888	0.0116305	-0.288694
Retreg2	0.265366	6.05135	4.56439	0.000813354	0.0116363	-0.603851
Plekhb2	0.252591	6.60396	4.56396	0.000813933	0.0116363	-0.675854
Sesn2	0.354092	5.40314	4.56361	0.000814393	0.0116363	-0.505326
Eogt	-0.287536	5.92608	-4.56255	0.000815817	0.0116421	-0.592521
Ifit3b	1.05534	2.12372	4.56226	0.000816201	0.0116421	-0.446987
Fkbp3	-0.363219	5.32895	-4.56055	0.000818482	0.0116646	-0.504136
Esf1	-0.501875	3.66729	-4.55913	0.000820394	0.0116715	-0.283025
Ppp4r2	-0.236535	6.53952	-4.5591	0.000820433	0.0116715	-0.678969
Tgtp1	1.34588	0.665415	4.55832	0.000821483	0.0116715	-1.20729
Tmem154	-0.511679	3.67648	-4.5581	0.000821776	0.0116715	-0.284974
Tet2	0.530484	3.84448	4.55578	0.000824906	0.0117059	-0.29783
Frmd4b	0.418322	5.57718	4.55425	0.000826973	0.0117252	-0.54571
Foxk1	0.270295	5.95957	4.55347	0.000828026	0.0117265	-0.608248
Tuba1a	0.185607	9.72432	4.55314	0.000828473	0.0117265	-0.90724
Tcf19	-0.341422	5.82991	-4.54617	0.000837999	0.0118512	-0.605775
Steap2	-0.283416	6.09545	-4.54497	0.00083964	0.0118643	-0.64721
Ell2	-0.34385	5.44876	-4.54358	0.000841559	0.0118813	-0.550851
Nek2	-0.33231	5.26633	-4.54115	0.000844912	0.0119185	-0.522615
Mapkbp1	0.306921	5.14406	4.54061	0.000845659	0.0119189	-0.501451
Lamb1	-0.220798	8.24574	-4.5383	0.000848874	0.0119381	-0.853381
Fra10ac1	-0.539796	3.32083	-4.53829	0.000848892	0.0119381	-0.301351
Troap	-0.37874	4.42248	-4.53808	0.000849179	0.0119381	-0.39737
Gm6430	-0.269955	6.12869	-4.53646	0.000851439	0.0119598	-0.664245
Icam1	-0.298547	6.26245	-4.53297	0.000856329	0.0120156	-0.68982
Ackr3	-0.264979	6.79829	-4.53259	0.000856868	0.0120156	-0.752827
Mosmo	-0.392724	4.58811	-4.53207	0.000857587	0.0120156	-0.432979
Nptxr	-0.521712	4.24924	-4.53118	0.000858848	0.0120231	-0.383643
Cpq	0.485166	5.8614	4.52832	0.000862889	0.012053	-0.633209
Ppp2r1a	0.192226	8.19086	4.52813	0.000863153	0.012053	-0.866812
Ppp6r2	0.368148	5.18148	4.52813	0.000863159	0.012053	-0.528147
Gga1	0.337479	6.26721	4.5254	0.000867032	0.0120945	-0.697185
9930111J21Rik2	0.237068	7.51053	4.52501	0.000867586	0.0120945	-0.825316
Fbxo22	-0.323873	5.33077	-4.52292	0.000870567	0.0121259	-0.566053
Bcs1l	-0.56898	3.28181	-4.52104	0.000873262	0.0121506	-0.32736
Matn2	0.392648	5.50063	4.52066	0.000873807	0.0121506	-0.591607
Pi16	1.12155	2.24828	4.51988	0.000874922	0.0121559	-0.465118
Foxs1	-0.739862	3.299	-4.5189	0.00087634	0.0121592	-0.330427
Mybl2	-0.434793	4.62744	-4.5187	0.000876622	0.0121592	-0.459589
Rap1b	-0.21968	7.51547	-4.51726	0.0008787	0.0121778	-0.839971
Emc10	0.241554	6.5933	4.51619	0.00088024	0.012189	-0.754907
Gstm7	1.96039	1.15486	4.5131	0.000884717	0.0122408	-1.0345
Pnp2	-0.614277	3.28874	-4.51083	0.000888025	0.0122763	-0.342695
Arhgap8	-1.49895	0.674123	-4.5092	0.000890414	0.0122907	-1.19786
Cela1	1.02597	2.43865	4.50911	0.000890546	0.0122907	-0.431576
Skp2	-0.424464	4.41768	-4.50749	0.000892924	0.0123104	-0.445536
Os9	0.215253	7.37614	4.50713	0.000893451	0.0123104	-0.845974
Bag6	0.203549	8.24144	4.50661	0.000894214	0.0123106	-0.906399
Adra1b	0.271872	5.88064	4.50428	0.000897648	0.0123477	-0.679372
Gm44250	-0.372208	4.8691	-4.50374	0.000898442	0.0123484	-0.522172
Vbp1	-0.434255	4.73424	-4.50211	0.000900847	0.0123712	-0.502285
Serinc5	0.484458	5.18909	4.50079	0.000902806	0.0123819	-0.571395
Cep170b	0.235798	7.61508	4.50058	0.000903121	0.0123819	-0.874443
Gpr176	-0.377568	5.90315	-4.50004	0.00090393	0.0123828	-0.693938
Phactr1	0.646717	3.05129	4.49721	0.000908146	0.0124244	-0.369171
Map1lc3a	0.291896	6.10177	4.49699	0.000908467	0.0124244	-0.723101
Smoc1	0.78716	7.7819	4.49615	0.000909732	0.0124315	-0.891447
C1qbp	-0.311191	6.96747	-4.4936	0.000913553	0.0124735	-0.833813
Tpp1	0.272404	6.97899	4.49299	0.000914478	0.0124758	-0.83435
Zwilch	-0.353277	5.04246	-4.49238	0.000915387	0.012478	-0.568714
Slc25a13	-0.485808	4.30841	-4.49168	0.000916449	0.0124822	-0.456703
C4b	1.34926	3.37572	4.48897	0.000920542	0.0125277	-0.376902
Fam20c	0.282193	7.00158	4.48723	0.000923185	0.0125533	-0.8457
Lamp1	0.179067	9.27595	4.48475	0.000926967	0.0125945	-1.00159
Wscd2	1.0627	1.7138	4.48403	0.000928058	0.012599	-0.68065
Rwdd4a	-0.388819	4.68264	-4.47751	0.000938096	0.0127222	-0.536261
Reep2	-0.75254	2.75032	-4.47713	0.000938669	0.0127222	-0.417667
Adam17	-0.296907	5.45101	-4.47614	0.000940214	0.0127328	-0.664124
Apold1	-2.35316	-1.27426	-4.47554	0.000941137	0.0127349	-2.53828
ENSMUSG00000120284	-0.816248	2.57248	-4.47449	0.000942773	0.0127466	-0.445109
Adipor2	0.216191	7.25073	4.47263	0.000945667	0.0127697	-0.89328
Pamr1	0.747428	5.09137	4.47217	0.000946376	0.0127697	-0.597463
Gm15542	-0.404435	4.15598	-4.47191	0.000946788	0.0127697	-0.469338
C1galt1	-0.319952	5.38175	-4.46942	0.000950676	0.0128118	-0.663709
Myo18a	0.275036	8.20709	4.46889	0.000951507	0.0128126	-0.968402
Ahr	0.387666	6.22282	4.46833	0.000952399	0.0128142	-0.78727
Mrpl52	-0.31271	5.6437	-4.46679	0.000954821	0.0128364	-0.710367
Metap2	-0.21877	7.19842	-4.46481	0.000957937	0.0128647	-0.90445
Mmgt2	-0.373175	4.46404	-4.46367	0.000959743	0.0128647	-0.52514
Rnf130	0.320744	5.41261	4.46351	0.000959992	0.0128647	-0.672922
Tardbp	-0.231678	7.34107	-4.46349	0.000960028	0.0128647	-0.918316
Ypel2	0.942631	3.05243	4.46252	0.000961568	0.0128727	-0.421134
Ebna1bp2	-0.336133	5.51071	-4.46213	0.000962178	0.0128727	-0.693687
Srp9	-0.249729	5.91031	-4.45795	0.000968846	0.0129515	-0.765617
S100a6	-0.187755	10.4312	-4.45575	0.000972376	0.0129882	-1.1047
Ncapd2	-0.21438	7.27684	-4.45442	0.000974501	0.0130061	-0.928133
Trappc13	-0.371617	4.91424	-4.45371	0.00097565	0.013011	-0.611452
Ercc6l	-0.38299	4.33511	-4.45244	0.000977697	0.0130279	-0.520351
Armc5	0.35807	4.73261	4.4504	0.000981	0.0130614	-0.580821
Nostrin	-1.78349	-0.0743535	-4.44822	0.000984532	0.0130979	-1.80082
Zfand4	-1.26964	1.03554	-4.44745	0.000985786	0.0131041	-1.01923
Acvr1b	0.524475	4.05295	4.44691	0.000986674	0.0131054	-0.490435
Nedd9	0.415439	5.72306	4.44374	0.000991849	0.0131636	-0.75471
Wdr44	0.372555	4.48761	4.44257	0.000993773	0.0131786	-0.555776
Cnbp	-0.230985	8.16725	-4.43912	0.000999455	0.0132377	-1.0167
Syngr2	0.208416	7.28999	4.43852	0.00100045	0.0132377	-0.954743
Klc1	0.214168	7.9929	4.438	0.0010013	0.0132377	-1.00707
Nup155	-0.245063	6.27008	-4.43793	0.00100142	0.0132377	-0.848623
Mif	-0.272155	7.1109	-4.43613	0.00100441	0.0132667	-0.945445
Map1lc3b	0.317186	7.06496	4.43409	0.0010078	0.0132912	-0.942011
Msrb3	-0.207308	7.23584	-4.43405	0.00100787	0.0132912	-0.959409
Tsc22d4	0.300613	6.00353	4.43227	0.00101084	0.0133198	-0.817315
Rasgef1b	1.2315	1.61494	4.43014	0.0010144	0.0133533	-0.806527
Gm12435	-0.230407	6.64643	-4.42969	0.00101516	0.0133533	-0.909142
Pold2	-0.322758	5.07606	-4.42932	0.00101579	0.0133533	-0.677918
Rell1	-0.434023	4.04335	-4.42667	0.00102024	0.0134012	-0.527755
P3h4	0.212348	7.93834	4.4216	0.00102884	0.0135034	-1.03114
Tbkbp1	-1.18674	1.50335	-4.41941	0.00103259	0.0135191	-0.81663
Rufy3	0.424699	4.07332	4.4194	0.0010326	0.0135191	-0.536351
Eif4a1	-0.177791	9.55885	-4.41935	0.00103269	0.0135191	-1.12747
Tedc1	-0.354135	4.77877	-4.41849	0.00103416	0.0135191	-0.645496
Atf5	0.333994	7.95959	4.41844	0.00103424	0.0135191	-1.03834
Scyl3	-0.346293	4.6038	-4.41795	0.00103508	0.0135191	-0.620976
Rps27a	-0.222985	8.96168	-4.41757	0.00103574	0.0135191	-1.09991
Fam102a	0.487225	3.97853	4.41688	0.00103692	0.0135239	-0.530654
Col6a1	0.405461	9.89561	4.41546	0.00103936	0.0135451	-1.14975
Sqor	0.330009	5.11949	4.41425	0.00104145	0.0135617	-0.705616
Mtus1	0.35218	4.76317	4.4128	0.00104395	0.0135836	-0.647695
Slc9a8	0.289524	5.50888	4.40992	0.00104895	0.013638	-0.777057
Srp54b	-0.286153	6.71003	-4.40897	0.00105059	0.0136487	-0.952295
Mrpl12	-0.245728	6.3579	-4.40495	0.00105762	0.0137292	-0.915361
Shmt2	-0.265395	7.2989	-4.40376	0.0010597	0.0137455	-1.01537
Pfkfb3	0.29163	5.45791	4.40034	0.00106573	0.0137973	-0.786154
Cmah	1.32821	1.52635	4.39974	0.0010668	0.0137973	-0.877197
Fes	-0.626537	2.66914	-4.3997	0.00106686	0.0137973	-0.534393
Elovl5	-0.281174	5.86703	-4.39935	0.00106748	0.0137973	-0.857161
Gli1	1.50646	0.571037	4.39889	0.00106829	0.0137973	-1.4424
Fkbp5	-0.307253	5.40187	-4.39867	0.00106869	0.0137973	-0.783587
Tnfsf12	0.630364	3.91818	4.39809	0.00106971	0.0137998	-0.5521
Abhd4	0.249729	6.88987	4.39609	0.00107326	0.013825	-0.990101
Tmem98	0.451108	6.94156	4.39587	0.00107367	0.013825	-0.99332
Pafah1b1	-0.218326	7.72442	-4.3954	0.00107449	0.013825	-1.06191
Podn	1.42211	3.8482	4.39485	0.00107548	0.013825	-0.536027
Pfkfb4	0.336204	5.29444	4.39429	0.00107648	0.013825	-0.765036
Ints7	0.282774	5.51484	4.39419	0.00107665	0.013825	-0.804862
Atp2b4	0.449975	4.17167	4.39195	0.00108066	0.0138649	-0.59398
Jph1	-3.42705	-2.6663	-4.39152	0.00108143	0.0138649	-3.3029
9530068E07Rik	0.224825	8.73595	4.38887	0.00108621	0.0139154	-1.13616
Mgat5	-0.331342	5.39492	-4.38791	0.00108795	0.0139269	-0.801176
Cdca7l	-0.482464	3.96325	-4.38613	0.00109116	0.0139572	-0.582049
Kirrel3	0.574733	3.43735	4.3851	0.00109303	0.0139704	-0.5369
S100b	0.585204	3.20051	4.38103	0.00110044	0.0140543	-0.538279
Dhfr	-0.438842	4.3832	-4.37957	0.00110311	0.0140766	-0.648724
Plcd1	0.278522	5.70318	4.37915	0.00110388	0.0140766	-0.859703
Sord	0.340602	5.04942	4.37747	0.00110696	0.014104	-0.754679
Rfk	0.32479	5.91294	4.37657	0.00110863	0.014104	-0.896474
Dhx15	-0.210051	7.40657	-4.37622	0.00110927	0.014104	-1.07149
Sfrp1	0.88346	5.49168	4.37613	0.00110943	0.014104	-0.814373
Gvin1	0.465403	5.72323	4.37171	0.00111761	0.0141933	-0.872169
Hectd3	0.362815	4.48808	4.37142	0.00111816	0.0141933	-0.673006
Fbxw11	-0.221508	6.95688	-4.36971	0.00112133	0.0142143	-1.04434
Tbc1d2	-0.455895	4.3707	-4.3696	0.00112153	0.0142143	-0.663172
Dok1	-0.29977	5.82222	-4.36748	0.00112549	0.0142462	-0.901531
Rpl30	-0.264007	7.89713	-4.36734	0.00112576	0.0142462	-1.12219
Plin2	0.322445	6.21899	4.36653	0.00112727	0.0142526	-0.957512
Tmx4	-0.36879	5.01422	-4.36615	0.00112798	0.0142526	-0.774532
Mtrf1l	-0.694461	3.03891	-4.3651	0.00112996	0.0142667	-0.563287
Hdac5	0.31718	6.84192	4.36354	0.00113289	0.0142667	-1.03873
Glt8d1	0.413403	4.7131	4.36301	0.00113389	0.0142667	-0.722757
Ube2t	-0.724076	3.0382	-4.36295	0.001134	0.0142667	-0.566438
Ubald1	-0.330567	4.90599	-4.36253	0.0011348	0.0142667	-0.761126
Idh3a	-0.328382	6.43977	-4.36248	0.00113489	0.0142667	-0.998898
Dpy19l1	-0.279972	6.52345	-4.36236	0.00113511	0.0142667	-1.00859
Basp1	-0.546005	5.94356	-4.36162	0.00113652	0.0142736	-0.925785
Rab1a	-0.20077	7.81355	-4.35752	0.00114429	0.0143501	-1.13307
Wdr36	-0.260585	6.54016	-4.3575	0.00114434	0.0143501	-1.01923
Ctnnal1	0.515141	4.70925	4.35579	0.00114759	0.01438	-0.732092
Snrpf	-0.31249	5.39397	-4.35513	0.00114885	0.0143849	-0.855448
Acaa2	0.281447	5.61789	4.35286	0.00115321	0.0144286	-0.892324
Rc3h2	-0.301433	5.66352	-4.352	0.00115486	0.0144383	-0.905174
Tfec	-3.1866	-2.52468	-4.35143	0.00115594	0.0144391	-3.23672
Akr1a1	0.183914	8.53189	4.35106	0.00115666	0.0144391	-1.18886
Thoc2	-0.345632	5.31156	-4.35037	0.001158	0.0144415	-0.850809
Ccnd3	0.224254	7.4858	4.34936	0.00115995	0.0144415	-1.12155
Rpl11	-0.199544	8.36194	-4.34929	0.00116008	0.0144415	-1.18252
Ppp1r7	-0.293572	5.34578	-4.34916	0.00116033	0.0144415	-0.858314
Havcr2	-0.831572	2.51558	-4.34844	0.00116173	0.0144481	-0.638184
C1s1	0.651631	4.37843	4.34726	0.00116402	0.0144657	-0.682418
Utp18	-0.324816	5.05189	-4.345	0.0011684	0.0145093	-0.814207
Skiv2l	0.222829	6.48021	4.34389	0.00117056	0.0145252	-1.03303
Fibp	0.331618	5.29704	4.34278	0.00117273	0.0145413	-0.85506
Nop9	-0.292145	5.63844	-4.34117	0.00117588	0.0145651	-0.919317
Nfe2l1	0.197029	9.0152	4.34083	0.00117654	0.0145651	-1.2339
Abracl	-0.411412	5.4391	-4.33983	0.0011785	0.0145651	-0.888561
Pik3ip1	0.59509	4.50952	4.3397	0.00117876	0.0145651	-0.724006
Crb2	0.747064	2.49779	4.33956	0.00117903	0.0145651	-0.651761
Pgpep1	0.305294	5.43941	4.33411	0.00118979	0.0146871	-0.894389
Rbm8a	-0.297602	5.25128	-4.33335	0.00119131	0.0146897	-0.867979
Mta1	0.224973	6.5353	4.33311	0.00119177	0.0146897	-1.05784
Psmd14	-0.233574	6.44651	-4.3326	0.00119279	0.0146913	-1.05091
Mt1	0.537678	5.006	4.33146	0.00119505	0.0147082	-0.821045
Hat1	-0.321906	5.34236	-4.3305	0.00119697	0.0147105	-0.887639
Cip2a	-0.359891	5.04135	-4.33014	0.00119769	0.0147105	-0.835944
Prkar2b	-0.424586	4.31533	-4.32985	0.00119826	0.0147105	-0.71949
Filip1l	0.435871	4.41888	4.3296	0.00119878	0.0147105	-0.730666
Rsl1d1	-0.247913	6.10424	-4.32857	0.00120083	0.0147192	-1.0109
Srpr	0.216738	7.38745	4.32835	0.00120126	0.0147192	-1.14989
Wdhd1	-0.414288	4.98806	-4.32679	0.00120441	0.0147469	-0.833064
Mmp2	0.211921	7.57816	4.32333	0.00121137	0.0148212	-1.17409
Nsl1	-0.486122	3.55418	-4.31725	0.00122373	0.0149614	-0.652105
Nup107	-0.254965	5.98529	-4.31486	0.00122862	0.0150102	-1.01686
Rheb	-0.219306	6.50175	-4.3144	0.00122956	0.0150105	-1.08854
Dnajc9	-0.266734	5.67118	-4.31317	0.0012321	0.0150305	-0.972355
Tcea1	-0.263316	6.20467	-4.31172	0.00123508	0.0150543	-1.05499
Ptges3	-0.232079	6.83282	-4.31134	0.00123586	0.0150543	-1.13104
Mtss2	0.52807	3.32987	4.31006	0.00123852	0.0150756	-0.648277
Cdca7	-0.43369	4.10712	-4.30881	0.00124109	0.015078	-0.72303
Slurp1	0.433198	4.17728	4.30867	0.00124138	0.015078	-0.728553
Osbpl5	0.22314	6.93875	4.30864	0.00124144	0.015078	-1.14409
Wwp2	0.201957	7.23993	4.30714	0.00124455	0.0151002	-1.17473
Ndrg2	-0.501538	3.93119	-4.30681	0.00124525	0.0151002	-0.704948
Ubr4	0.201015	8.78082	4.30645	0.00124599	0.0151002	-1.27965
H6pd	0.268983	7.86341	4.30515	0.0012487	0.0151174	-1.22579
Atp2b1	0.28983	7.51406	4.30447	0.00125012	0.0151174	-1.20068
Eps8	0.280825	6.2207	4.30446	0.00125015	0.0151174	-1.06522
Trappc14	-0.366458	4.51172	-4.30327	0.00125263	0.0151277	-0.794996
Serpinb6c	0.627176	3.075	4.30291	0.0012534	0.0151277	-0.656957
Gnptab	-0.261465	6.95016	-4.30232	0.00125463	0.0151277	-1.15786
Mrpl15	-0.321928	5.42164	-4.30231	0.00125465	0.0151277	-0.948458
Smc6	-0.284848	5.59041	-4.30077	0.00125788	0.0151448	-0.979378
Nfx1	0.219177	6.43909	4.30056	0.00125832	0.0151448	-1.10077
Ephb3	0.418675	4.86314	4.30033	0.0012588	0.0151448	-0.851358
Slc12a6	0.385675	4.63267	4.29958	0.00126038	0.0151528	-0.81376
Prdm6	0.24881	5.9501	4.2985	0.00126265	0.0151692	-1.0366
Sorl1	1.16831	1.78454	4.29555	0.00126891	0.0152171	-0.89938
Tmem184b	0.225012	7.68775	4.29554	0.00126893	0.0152171	-1.2292
Gfpt1	-0.206153	6.82837	-4.29532	0.00126939	0.0152171	-1.15727
Pmepa1	-0.286555	8.03553	-4.29443	0.00127128	0.0152287	-1.25564
Ddx18	-0.251953	5.83111	-4.2927	0.00127497	0.0152587	-1.0299
S1pr3	-0.596212	3.98365	-4.29239	0.00127562	0.0152587	-0.734187
Gm43795	-3.35659	-3.12216	-4.29194	0.00127658	0.0152592	-3.4772
Bex3	-0.281226	5.41848	-4.29127	0.00127802	0.0152654	-0.965155
Tbrg1	-0.221497	7.06028	-4.29057	0.00127952	0.0152724	-1.18804
Ntn1	-0.470246	3.53881	-4.29002	0.0012807	0.0152755	-0.694559
Zfp516	0.268512	5.77706	4.28745	0.00128622	0.0153238	-1.02865
Pcmtd2	0.412082	4.33176	4.28723	0.00128668	0.0153238	-0.78725
Hpse	-0.571317	3.33169	-4.28653	0.0012882	0.0153238	-0.686036
Ccdc157	0.331355	4.74837	4.28641	0.00128844	0.0153238	-0.85521
Ndufaf4	-0.515154	3.66068	-4.28426	0.0012931	0.0153664	-0.712242
Rerg	0.736162	2.47589	4.2839	0.00129387	0.0153664	-0.731822
Abca3	0.217956	6.53149	4.28304	0.00129573	0.0153774	-1.14322
Sprtn	0.299088	5.13729	4.28153	0.00129902	0.0154055	-0.929149
Slc9a3r1	-0.212486	6.63386	-4.2796	0.00130322	0.0154443	-1.16351
Arhgef25	0.290081	6.55137	4.27892	0.00130469	0.0154507	-1.15209
Mastl	-0.350245	4.3697	-4.2771	0.00130868	0.0154771	-0.812975
Sgpp1	-0.279263	5.729	-4.27686	0.00130922	0.0154771	-1.04334
Endod1	-0.369692	6.056	-4.27643	0.00131015	0.0154771	-1.09184
Hnrnpa2b1	-0.176962	8.93512	-4.2762	0.00131066	0.0154771	-1.34103
Atp6v0c-ps2	0.276114	6.62512	4.27465	0.00131406	0.0155063	-1.16607
Map2k4	0.258557	6.11199	4.27334	0.00131694	0.0155292	-1.1027
Fzd6	0.259298	6.02608	4.27273	0.00131829	0.015532	-1.09106
Sgms1	-0.30905	5.51921	-4.27239	0.00131904	0.015532	-1.01384
Rap1gap2	-0.32633	5.27317	-4.27045	0.00132333	0.0155714	-0.976186
Htra1	0.359454	6.39147	4.26851	0.00132764	0.015611	-1.14627
H2-D1	-0.253901	6.90653	-4.26806	0.00132865	0.0156119	-1.21211
Ppp1cb	-0.230074	7.01486	-4.26689	0.00133125	0.0156314	-1.22506
Akr1b3	-0.196401	7.44983	-4.26586	0.00133356	0.0156404	-1.26372
Bcl9	0.350075	5.02844	4.2657	0.00133391	0.0156404	-0.938625
Adcy3	-0.394237	4.80678	-4.26475	0.00133604	0.0156544	-0.906014
Parp9	0.509522	3.25952	4.26081	0.0013449	0.015747	-0.72283
Prpf31	-0.272183	5.77048	-4.25934	0.00134821	0.0157744	-1.07833
Cdk10	0.353961	4.46234	4.25893	0.00134913	0.0157744	-0.852428
Rarg	0.215585	6.90103	4.2583	0.00135057	0.0157801	-1.22673
Ppp4r4	3.65682	-3.20988	4.25712	0.00135325	0.0158003	-3.44665
F730043M19Rik	0.643522	2.88332	4.25588	0.00135605	0.0158219	-0.73323
Eef1akmt1	-0.344045	4.44082	-4.25411	0.00136009	0.0158579	-0.86511
Mmp3	1.10453	4.86884	4.24935	0.00137099	0.0159737	-0.914657
Slc5a3	-0.257112	5.54942	-4.24738	0.00137553	0.0160154	-1.06383
Naa15	-0.24545	5.99037	-4.24512	0.00138076	0.016065	-1.13469
Maml1	0.289685	5.87959	4.24415	0.00138301	0.0160799	-1.11642
Pcbd1	-1.66954	0.134495	-4.24334	0.00138488	0.0160904	-1.79546
Ssr1	-0.192018	7.95917	-4.24169	0.00138872	0.0161237	-1.34156
Smim14	0.214208	6.51863	4.2407	0.00139103	0.0161392	-1.21386
Stx12	-0.250106	6.02144	-4.23937	0.00139415	0.0161642	-1.1516
Gpx4-ps2	0.369244	4.74216	4.23811	0.00139711	0.0161836	-0.93456
Stk39	-0.384795	4.18126	-4.23741	0.00139874	0.0161836	-0.850539
Sf3a3	-0.305388	5.13181	-4.23741	0.00139875	0.0161836	-1.0086
Aopep	0.2194	7.2819	4.23656	0.00140073	0.0161953	-1.29937
Rbms2	0.222822	7.01294	4.23592	0.00140225	0.0162015	-1.27592
Smc3	-0.26719	5.50951	-4.23526	0.0014038	0.0162081	-1.07672
Plin3	0.27533	6.47558	4.23439	0.00140586	0.0162206	-1.21843
Ptp4a1	-0.251758	7.66859	-4.23276	0.00140971	0.0162537	-1.33625
Dop1b	0.351142	4.87983	4.23171	0.0014122	0.016269	-0.969397
Cebpd	0.670252	6.56338	4.23138	0.00141299	0.016269	-1.22651
Gnb4	-0.863899	3.17382	-4.23022	0.00141574	0.0162894	-0.767888
ENSMUSG00002076173	-0.253154	10.7683	-4.22977	0.00141682	0.0162905	-1.50718
Socs5	0.214457	8.1457	4.22892	0.00141884	0.0163009	-1.37565
Rtn1	0.466263	3.72218	4.22856	0.00141969	0.0163009	-0.804048
Anapc4	-0.285627	6.48019	-4.22567	0.00142661	0.0163572	-1.23762
Aebp1	0.232772	9.8799	4.22551	0.00142698	0.0163572	-1.47626
Adamts2	0.636083	7.27434	4.22528	0.00142755	0.0163572	-1.31465
Serpina3n	1.79289	4.69651	4.22359	0.00143161	0.0163636	-0.888293
Dstyk	0.292978	5.4223	4.22352	0.00143178	0.0163636	-1.07786
Axl	-0.233696	10.1905	-4.22307	0.00143285	0.0163636	-1.49408
Ankrd40	0.23589	6.97002	4.22302	0.00143297	0.0163636	-1.29338
Eif4e	-0.25258	6.03766	-4.223	0.00143304	0.0163636	-1.18122
Myo9b	0.203118	7.6602	4.22208	0.00143525	0.0163777	-1.35387
Atp7a	0.38213	4.82024	4.22074	0.00143849	0.0164034	-0.977241
Anxa11	0.24507	6.40622	4.22033	0.00143948	0.0164034	-1.23437
Rbpms	1.17838	1.86237	4.21882	0.00144313	0.0164336	-0.979289
Rpl22l1	-0.260002	6.13259	-4.21806	0.00144498	0.0164434	-1.20394
Bok	-0.306216	5.22352	-4.21684	0.00144795	0.0164659	-1.05466
Gbf1	0.20044	7.24245	4.21628	0.00144932	0.0164703	-1.33052
Smyd4	-0.642599	2.9513	-4.21319	0.00145686	0.0165385	-0.793376
Arhgap42	0.67502	3.94765	4.21279	0.00145784	0.0165385	-0.851569
Srp54a	-0.26732	6.66899	-4.2126	0.00145831	0.0165385	-1.28281
Rpa2	-0.407905	4.7991	-4.21123	0.00146167	0.0165653	-0.994957
Cx3cl1	0.672087	3.9479	4.20965	0.00146557	0.0165799	-0.856222
Lsm7	-0.338921	4.58668	-4.20952	0.00146589	0.0165799	-0.962489
Oaz1	0.186476	8.54225	4.20949	0.00146596	0.0165799	-1.4335
Utp14a	-0.335687	4.7158	-4.20895	0.0014673	0.0165837	-0.983314
Tmem50b	-0.290296	5.27245	-4.20799	0.00146968	0.0165972	-1.08072
Mettl27	0.665452	3.12454	4.20766	0.00147049	0.0165972	-0.80135
Cd151	0.191141	8.34072	4.20674	0.00147276	0.0166023	-1.42589
Lrrk2	-0.340896	5.9471	-4.20646	0.00147347	0.0166023	-1.1941
Ly6a	0.57073	8.25026	4.20627	0.00147394	0.0166023	-1.42038
Zfp334	-0.507947	3.42909	-4.2047	0.00147784	0.016623	-0.820548
Rapsn	1.19765	1.68772	4.20441	0.00147855	0.016623	-1.04229
Zbtb42	0.737796	2.89698	4.20432	0.00147878	0.016623	-0.810003
Ncstn	0.192944	7.60795	4.20241	0.00148354	0.0166653	-1.3842
Ddx39b	0.194715	7.40814	4.20195	0.00148469	0.0166664	-1.36943
9230112E08Rik	0.413799	4.0221	4.20155	0.00148569	0.0166664	-0.881721
Wwtr1	0.193291	7.30906	4.20116	0.00148666	0.0166664	-1.36259
Gtf2f2	-0.37845	4.46396	-4.19909	0.00149186	0.0167134	-0.956218
Medag	0.554551	5.86323	4.19387	0.00150504	0.0168443	-1.19593
Ptcd3	-0.300399	5.62492	-4.19298	0.00150729	0.0168443	-1.1667
Mdn1	-0.29012	6.70111	-4.1929	0.0015075	0.0168443	-1.31914
Knl1	-0.398552	4.57149	-4.19286	0.0015076	0.0168443	-0.986366
Ltbr	0.230038	6.92365	4.19204	0.00150969	0.01685	-1.34222
S100a2	-2.06642	-0.652951	-4.19186	0.00151014	0.01685	-2.43969
Herpud2	0.276212	5.41871	4.19083	0.00151276	0.0168593	-1.13231
Gm44001	-2.68332	-2.16782	-4.19051	0.00151358	0.0168593	-3.09009
Tmcc1	0.286641	5.06093	4.19034	0.00151402	0.0168593	-1.06773
Apc2	-0.388964	4.38695	-4.18695	0.00152269	0.0169307	-0.965833
Rb1	0.436632	4.74138	4.18666	0.00152343	0.0169307	-1.01922
Smarca5	-0.240003	5.84758	-4.18627	0.00152445	0.0169307	-1.21497
Ric1	0.321522	5.37418	4.18611	0.00152485	0.0169307	-1.13303
Sema3d	0.287878	5.55308	4.18585	0.00152553	0.0169307	-1.16435
Plxnd1	0.540067	3.98977	4.18505	0.00152757	0.016942	-0.903775
Gga2	0.258719	5.70587	4.18437	0.00152933	0.0169503	-1.19267
Enpp3	0.82777	1.92731	4.18348	0.00153163	0.0169634	-0.980813
Gtf2i	0.223292	7.49733	4.18312	0.00153256	0.0169634	-1.40866
Chrd	0.485124	3.95041	4.18072	0.00153876	0.0170207	-0.906564
Fgf10	-2.2273	-1.18194	-4.17987	0.00154098	0.0170339	-2.64096
Elfn1	-0.392226	4.04936	-4.17935	0.00154234	0.0170376	-0.928
Fbxo10	0.435129	3.77532	4.17816	0.00154543	0.0170604	-0.890676
Suv39h2	-0.789387	2.76377	-4.17762	0.00154685	0.0170647	-0.852804
Lancl3	-1.40268	0.857528	-4.17637	0.00155009	0.0170891	-1.40166
Npepps	0.20013	7.53858	4.17586	0.00155145	0.0170927	-1.42455
Fam8a1	-0.299661	6.32818	-4.17495	0.00155382	0.0171074	-1.30402
Nipa1	-0.387434	4.14544	-4.17377	0.00155693	0.0171278	-0.950972
Rasa4	-0.493282	3.91406	-4.17346	0.00155773	0.0171278	-0.916622
Eno3	-0.456093	5.40206	-4.17143	0.00156307	0.0171752	-1.15994
Prmt1	-0.219961	7.01048	-4.17027	0.00156613	0.0171888	-1.39067
Rab31	0.240151	6.50154	4.17004	0.00156675	0.0171888	-1.33154
Ubl7	0.281089	5.34989	4.16979	0.00156742	0.0171888	-1.15609
Kat6b	0.329745	4.90102	4.16791	0.00157239	0.0172319	-1.0805
Pea15a	0.191131	8.62015	4.16749	0.00157352	0.0172329	-1.51053
Rcbtb2	-0.305926	4.76524	-4.16573	0.00157819	0.0172727	-1.0652
Kifc5b	-0.314448	4.73908	-4.16473	0.00158085	0.0172905	-1.06327
Gpx1	-0.200105	7.52207	-4.16413	0.00158247	0.0172967	-1.44463
Rps23	-0.187686	8.65489	-4.16173	0.0015889	0.0173495	-1.52306
Csrnp2	-0.568665	2.99281	-4.16154	0.00158939	0.0173495	-0.871324
Guf1	-0.419587	4.304	-4.16082	0.00159132	0.0173592	-0.994443
Ralgds	0.468615	4.24844	4.15938	0.0015952	0.0173892	-0.983291
Rab11b-ps2	0.627652	2.62922	4.15902	0.00159617	0.0173892	-0.892173
Akt1s1	0.229689	6.806	4.15768	0.0015998	0.0174173	-1.38872
Fanci	-0.37585	4.26198	-4.15646	0.00160309	0.0174313	-0.994315
Ncbp2	-0.245519	5.81275	-4.15643	0.00160318	0.0174313	-1.26164
Atp6v0c	0.212343	8.00463	4.15571	0.00160513	0.0174411	-1.4922
Ppl	0.257842	7.74879	4.15298	0.00161254	0.0175064	-1.47893
Ydjc	-0.611923	3.59774	-4.15272	0.00161325	0.0175064	-0.916678
H1f10	-0.416537	4.31475	-4.14977	0.00162133	0.0175826	-1.01268
Mcm10	-0.39193	4.78253	-4.14694	0.0016291	0.0176553	-1.0971
Senp5	-0.253948	5.9794	-4.14562	0.00163274	0.0176832	-1.30604
Icmt	0.220169	6.41703	4.14437	0.00163619	0.0176972	-1.36537
Met	-0.238437	5.96018	-4.14384	0.00163765	0.0176972	-1.30331
Wrnip1	-0.361226	5.6579	-4.14381	0.00163774	0.0176972	-1.25716
Ccnd1	-0.210036	10.3798	-4.14361	0.0016383	0.0176972	-1.64077
Dock7	0.211511	7.05704	4.13938	0.00165006	0.0178127	-1.44694
Nhp2	-0.248028	6.33483	-4.13742	0.00165554	0.0178603	-1.36886
Pcx	0.470665	5.00638	4.13693	0.0016569	0.0178633	-1.14908
Mark4	0.274299	5.40983	4.1348	0.0016629	0.0179102	-1.22662
Ptch1	0.437846	4.47903	4.13462	0.0016634	0.0179102	-1.06191
Adap1	1.15966	1.04175	4.13118	0.00167312	0.0180031	-1.40251
Zfp638	-0.270857	5.34957	-4.13073	0.00167438	0.018005	-1.22741
Dync1h1	0.180108	9.8179	4.12881	0.00167983	0.0180498	-1.64069
Ifit1	1.69487	1.49207	4.1285	0.00168072	0.0180498	-1.25104
Nek9	0.185982	7.44943	4.12799	0.00168216	0.0180536	-1.50074
Polr1b	-0.359824	5.05012	-4.12743	0.00168377	0.0180592	-1.17778
Tacc3	-0.256397	6.38784	-4.12616	0.00168741	0.0180865	-1.39553
Haspin	-0.389105	3.94286	-4.12509	0.00169046	0.0181028	-0.999179
Srpx2	-0.556829	3.14177	-4.12486	0.0016911	0.0181028	-0.929959
Ephx1	0.315607	9.14722	4.12278	0.00169708	0.0181348	-1.61773
Aqr	-0.230247	6.01459	-4.1226	0.00169761	0.0181348	-1.34997
Dip2b	0.240647	5.89945	4.12255	0.00169775	0.0181348	-1.32933
Spry1	0.413395	4.73251	4.1223	0.00169847	0.0181348	-1.1262
Oaf	-0.333977	6.83274	-4.12029	0.00170425	0.0181849	-1.45723
Grem2	-1.3572	3.52489	-4.11891	0.00170825	0.0182159	-0.947581
Pdgfrb	0.531011	7.8175	4.11789	0.0017112	0.0182356	-1.54453
Ptpn23	0.194584	7.14356	4.11697	0.00171387	0.0182404	-1.49351
Igf1r	0.211963	8.09533	4.11674	0.00171453	0.0182404	-1.56629
Mrto4	-0.308112	5.35802	-4.11621	0.00171608	0.0182404	-1.25148
Man2a2	0.421481	5.99697	4.11596	0.00171679	0.0182404	-1.35298
Cp	0.861967	5.96919	4.11584	0.00171714	0.0182404	-1.33433
Kars	-0.2328	7.14219	-4.11307	0.00172523	0.0183146	-1.50129
Ank	0.191167	7.59852	4.11223	0.00172769	0.0183178	-1.53919
Tmem108	1.17161	1.58276	4.11208	0.00172812	0.0183178	-1.19033
Mrpl10	-0.313006	5.85576	-4.11184	0.00172884	0.0183178	-1.34238
Spag5	-0.247422	6.0676	-4.11137	0.00173022	0.0183207	-1.37602
Tssc4	0.288699	5.56686	4.11012	0.00173388	0.0183477	-1.29514
Spag9	0.189783	7.86346	4.10852	0.00173858	0.0183821	-1.56487
Zdhhc16	-0.274102	5.19849	-4.10827	0.00173934	0.0183821	-1.23811
Zfta	0.369393	4.61715	4.1075	0.00174161	0.0183944	-1.13167
Gtpbp2	0.260537	5.48152	4.10634	0.00174504	0.0184168	-1.28755
Gpnmb	0.493214	3.78785	4.10603	0.00174595	0.0184168	-1.00625
Ecm1	0.413174	9.95299	4.10422	0.0017513	0.0184615	-1.69004
Gsk3b	0.213884	6.75828	4.10316	0.00175445	0.018483	-1.47864
Arsa	0.246465	5.82522	4.10094	0.00176108	0.018541	-1.35474
Tcf7l1	0.3218	5.152	4.09876	0.00176759	0.0185965	-1.24152
Gm44284	-2.20359	-1.42262	-4.09843	0.00176859	0.0185965	-2.78145
Grwd1	-0.408784	5.28356	-4.09696	0.00177301	0.0186312	-1.27093
Gpt2	-0.497657	3.93519	-4.09587	0.00177629	0.0186539	-1.04425
Fam199x	-0.514503	3.04841	-4.09513	0.00177854	0.0186656	-0.973616
Nkapd1	-0.434714	3.67087	-4.09472	0.00177977	0.0186668	-1.01759
Utp15	-0.319613	4.6141	-4.09264	0.00178607	0.0187211	-1.16067
Reep1	-3.25706	-1.95925	-4.09155	0.00178936	0.0187437	-3.09438
Gm20667	-1.12371	0.774097	-4.09024	0.00179335	0.0187737	-1.52637
Prxl2c	0.351345	4.50427	4.08854	0.00179852	0.0188159	-1.14259
Nek6	0.264614	6.37944	4.08701	0.00180323	0.0188521	-1.45974
Fnbp1	0.301904	6.12484	4.08667	0.00180425	0.0188521	-1.42457
Sh3rf1	0.250643	6.09074	4.08497	0.00180947	0.0188768	-1.4225
Myrf	0.233508	8.26671	4.0849	0.00180967	0.0188768	-1.632
Paqr8	0.453152	4.05663	4.08442	0.00181115	0.0188768	-1.07827
Lgals3bp	0.634731	5.30609	4.08442	0.00181116	0.0188768	-1.28592
4933433N18Rik	3.40096	-3.36803	4.08398	0.00181252	0.0188791	-3.52356
Mmp28	0.490566	4.344	4.07896	0.00182803	0.0190077	-1.13041
Ripk3	-0.403008	4.86485	-4.07889	0.00182824	0.0190077	-1.22739
D630045J12Rik	0.334625	4.6133	4.07887	0.0018283	0.0190077	-1.1759
Gorab	-0.479149	3.69499	-4.07567	0.00183828	0.0190995	-1.04632
Atp1b1	0.559475	6.76372	4.07429	0.0018426	0.0191324	-1.52468
Iah1	0.532687	4.47623	4.07316	0.00184615	0.0191509	-1.16159
Josd1	-0.261395	5.68888	-4.07299	0.00184669	0.0191509	-1.38288
Gm21680	3.8899	-1.7578	4.07244	0.0018484	0.0191509	-3.30435
Plcb3	0.197963	6.73747	4.07225	0.001849	0.0191509	-1.52969
ENSMUSG00000120785	-2.48616	-2.02641	-4.0691	0.00185892	0.0192409	-3.06429
Rpf2	-0.412572	3.92891	-4.06876	0.00186	0.0192409	-1.09037
mt-Nd1	-0.211455	9.98214	-4.06808	0.00186214	0.0192475	-1.75532
Phgdh	-0.216358	7.94408	-4.06778	0.00186312	0.0192475	-1.64084
Zfp652	0.348551	5.85421	4.06746	0.00186412	0.0192475	-1.4153
Acp1	-0.286783	5.79084	-4.06709	0.00186528	0.0192475	-1.41135
Plekhg5	0.267587	5.6265	4.06267	0.00187938	0.019381	-1.3863
Stag1	-0.316779	5.36001	-4.06223	0.00188078	0.0193833	-1.34582
Pno1	-0.403723	5.83857	-4.06093	0.00188495	0.0194027	-1.42672
Ankrd26	-0.403364	4.08224	-4.06091	0.001885	0.0194027	-1.12548
Ptprm	0.225885	6.40233	4.06043	0.00188654	0.0194066	-1.50898
Ccl9	-0.484199	4.08996	-4.05977	0.00188866	0.0194163	-1.12996
Nup43	-0.388621	4.07219	-4.05931	0.00189013	0.0194195	-1.12656
Ythdf1	0.217085	6.34566	4.0566	0.00189888	0.0194973	-1.50806
Hmgb1	-0.303392	7.57833	-4.05597	0.00190091	0.0195061	-1.63691
Cdh11	-0.301003	4.95549	-4.05483	0.0019046	0.0195319	-1.28378
4930503L19Rik	-0.300007	4.89069	-4.05383	0.00190785	0.0195361	-1.27715
Ybx3	-0.261724	8.63461	-4.05371	0.00190823	0.0195361	-1.7095
Prrc1	0.207426	6.44233	4.05362	0.00190854	0.0195361	-1.52578
Cklf	-0.584007	2.76499	-4.05241	0.00191247	0.0195643	-1.03914
Spg20	0.294221	5.6142	4.05121	0.00191638	0.0195922	-1.40384
Vcl	0.210493	9.20778	4.04995	0.00192049	0.0196221	-1.74803
Acaa1a	0.276306	5.64498	4.04673	0.00193104	0.0197137	-1.41717
Pa2g4	-0.222225	7.73699	-4.04616	0.00193292	0.0197137	-1.66443
Nusap1	-0.305523	4.97865	-4.04587	0.00193387	0.0197137	-1.30558
Wdr43	-0.249881	6.09317	-4.04577	0.00193421	0.0197137	-1.49214
Armcx4	-0.651208	3.81143	-4.04523	0.00193599	0.019719	-1.10561
Mpc1	0.390614	4.39829	4.04489	0.0019371	0.019719	-1.19861
Eprs	-0.204177	7.2305	-4.04437	0.00193882	0.0197245	-1.62848
Ctdsp2	0.252826	8.27794	4.04326	0.00194249	0.0197261	-1.70602
Snrpe	-0.359076	5.13628	-4.0432	0.00194268	0.0197261	-1.33785
Pfas	-0.238024	6.04625	-4.04305	0.00194318	0.0197261	-1.49033
Thra	0.442493	5.05828	4.04234	0.00194553	0.0197261	-1.31889
Atpaf1	-0.483782	3.7026	-4.04154	0.0019482	0.0197261	-1.10736
1700006J14Rik	-1.22921	0.938432	-4.04127	0.00194908	0.0197261	-1.54635
Rab30	-0.377018	4.32942	-4.04126	0.00194912	0.0197261	-1.19872
Pwwp3a	-0.236143	5.78181	-4.04123	0.00194924	0.0197261	-1.4533
2810408I11Rik	-0.928239	1.5262	-4.04109	0.00194968	0.0197261	-1.25853
Col5a3	0.459464	4.07564	4.03746	0.0019618	0.0198278	-1.1586
Fnip1	0.320627	5.11168	4.03736	0.00196212	0.0198278	-1.33772
Myo5a	-0.301651	7.03733	-4.03666	0.00196447	0.0198395	-1.62405
Mmp19	0.570694	5.07441	4.03625	0.00196582	0.019841	-1.32806
Ipo11	-0.302327	5.31359	-4.03565	0.00196784	0.0198494	-1.38388
Pawr	0.51661	4.42189	4.0341	0.00197306	0.0198899	-1.21766
Stc2	0.73302	4.80226	4.02994	0.00198707	0.0200191	-1.28474
Nsun5	-0.343183	4.22775	-4.02937	0.00198902	0.0200265	-1.20248
Lratd2	0.500864	3.35291	4.0276	0.00199502	0.0200748	-1.08974
Gsdmd	-0.419657	4.14818	-4.02654	0.00199863	0.0200988	-1.1919
Fen1	-0.322184	5.50683	-4.02542	0.00200246	0.0201172	-1.4308
Guk1	-0.274584	5.58439	-4.02518	0.00200329	0.0201172	-1.44745
Aacs	0.222777	7.37553	4.02476	0.00200471	0.0201172	-1.67316
Pgr	0.589915	3.86985	4.02459	0.0020053	0.0201172	-1.14865
Unc13c	-1.13064	0.703636	-4.02216	0.00201364	0.0201887	-1.62308
Arhgap1	0.18673	7.0941	4.02044	0.00201954	0.0202175	-1.65603
Paqr6	2.28609	-1.31996	4.02023	0.00202027	0.0202175	-2.93773
Poglut2	-0.340651	4.51821	-4.01997	0.00202115	0.0202175	-1.2661
Utp11	-0.355464	4.6809	-4.0196	0.00202245	0.0202175	-1.29695
Prpf40a	-0.214028	6.18824	-4.01955	0.00202261	0.0202175	-1.55269
Prrx1	-0.246202	7.21588	-4.01855	0.00202608	0.020219	-1.67279
Prr13	0.198482	7.30122	4.01833	0.00202684	0.020219	-1.67867
Uba7	0.678025	3.12846	4.01818	0.00202736	0.020219	-1.09341
Rpa1	-0.25608	7.25935	-4.0181	0.00202762	0.020219	-1.67637
Prelid3b	-0.226187	5.87495	-4.01608	0.00203462	0.0202766	-1.51215
Dpp7	0.304581	4.75927	4.01555	0.00203648	0.0202829	-1.31257
Mpp2	0.356257	5.30006	4.01433	0.00204071	0.0203129	-1.41115
Map4k5	-0.233229	5.83294	-4.01285	0.00204587	0.020352	-1.51145
Bptf	0.186949	7.29977	4.01156	0.00205039	0.0203785	-1.69051
Man1a	0.28117	6.16842	4.01113	0.00205188	0.0203785	-1.56179
Apol6	0.869757	3.66152	4.01104	0.00205221	0.0203785	-1.14079
Copg1	-0.171618	8.60705	-4.01035	0.00205462	0.0203902	-1.7838
Anp32a	-0.283591	5.59223	-4.00996	0.00205598	0.0203915	-1.47648
Pole3	-0.236574	5.69241	-4.00903	0.00205927	0.020412	-1.49354
Mideas	0.229871	6.02707	4.00827	0.00206193	0.0204208	-1.54607
Cenpc1	-0.360905	4.3277	-4.00808	0.00206262	0.0204208	-1.25472
Hrob	-0.477882	3.83866	-4.00615	0.0020694	0.0204724	-1.17174
Rxrb	0.262929	5.40553	4.0059	0.0020703	0.0204724	-1.44616
Bckdha	0.498411	4.52741	4.00423	0.00207621	0.0205187	-1.28578
8430429K09Rik	-0.962071	1.47973	-4.0032	0.00207985	0.0205424	-1.32318
Pde12	-0.364206	4.79191	-4.00282	0.00208121	0.0205436	-1.3419
Spc25	-0.325146	4.7201	-4.00151	0.00208588	0.0205775	-1.33447
Slc7a2	0.614807	5.06684	3.9969	0.00210238	0.0207279	-1.39216
Rsrc2	-0.297384	5.34757	-3.99547	0.00210752	0.0207649	-1.45843
Zfp219	0.236194	6.01709	3.99455	0.00211083	0.0207649	-1.56835
Prdx3	-0.251823	5.98676	-3.99451	0.00211097	0.0207649	-1.56656
Tra2b	-0.217639	6.17697	-3.99434	0.00211159	0.0207649	-1.59577
Dact1	1.09748	1.348	3.99412	0.00211239	0.0207649	-1.41347
Dtx3	0.275192	5.64488	3.99003	0.00212721	0.0208982	-1.5152
Lbp	1.32595	2.18102	3.98931	0.00212982	0.0209115	-1.20232
Pdik1l	-0.684569	2.34412	-3.98777	0.00213544	0.0209543	-1.16232
Rsl1	-0.910187	1.79884	-3.98637	0.00214055	0.0209892	-1.26184
Sik1	0.390592	4.88169	3.9861	0.00214153	0.0209892	-1.3827
Rpl41	-0.286323	9.34137	-3.98497	0.00214568	0.0209964	-1.86901
Uap1l1	0.259223	5.38701	3.98497	0.00214568	0.0209964	-1.47933
Phf19	-0.442203	4.58736	-3.98487	0.00214605	0.0209964	-1.33471
Tasor2	-0.310111	5.25252	-3.98284	0.00215352	0.0210469	-1.46356
Tns3	-0.166461	8.96075	-3.98278	0.00215375	0.0210469	-1.85248
Wdr77	-0.300173	4.90039	-3.98206	0.00215638	0.0210602	-1.39836
Fh1	-0.237379	5.86016	-3.97995	0.00216418	0.021124	-1.57245
Gpr108	0.307876	5.88406	3.97956	0.00216563	0.0211257	-1.57241
Serpinb1a	0.447414	7.88643	3.97814	0.00217088	0.0211564	-1.79332
Ipo7	-0.20102	7.14155	-3.97776	0.0021723	0.0211564	-1.73685
Vmac	-0.382291	3.96537	-3.97768	0.0021726	0.0211564	-1.24728
Ceacam1	0.790283	1.82326	3.97605	0.00217868	0.0211924	-1.27653
Dnajb9	-0.324795	4.64658	-3.976	0.00217885	0.0211924	-1.3646
Bgn	0.344405	11.6546	3.97499	0.00218263	0.0212101	-1.98732
Mpdu1	-0.343262	4.67216	-3.97483	0.00218322	0.0212101	-1.37054
Tk1	-0.259491	6.17969	-3.97412	0.00218587	0.0212134	-1.63025
Cggbp1	-0.22839	6.30638	-3.97368	0.00218754	0.0212134	-1.64913
Pus1	-0.314486	5.16226	-3.97352	0.00218811	0.0212134	-1.46185
Pim3	0.304782	4.9626	3.97337	0.00218867	0.0212134	-1.42155
Kdm7a	0.563588	3.45986	3.97257	0.00219168	0.0212189	-1.18711
Mgp	1.27122	6.92248	3.97239	0.00219235	0.0212189	-1.69922
Mnt	0.266151	5.40443	3.97218	0.00219317	0.0212189	-1.50337
Adgrg2	0.464202	5.15084	3.97154	0.00219557	0.0212189	-1.45613
Cactin	-0.240733	5.97292	-3.97126	0.00219661	0.0212189	-1.60284
Cetn2	-0.399604	4.22806	-3.97118	0.00219691	0.0212189	-1.29807
Laptm4a	0.223238	8.53565	3.97075	0.00219851	0.021222	-1.84892
Isg15	1.07308	1.13309	3.96901	0.00220508	0.0212536	-1.52877
Itga9	0.614527	2.94701	3.96858	0.00220672	0.0212536	-1.16595
Ube2o	0.259203	6.26754	3.96843	0.00220726	0.0212536	-1.64897
Igsf3	0.428716	3.79204	3.96827	0.0022079	0.0212536	-1.23276
Pou6f1	0.502902	3.52531	3.96819	0.00220819	0.0212536	-1.20138
Rrm1	-0.186186	8.23629	-3.96783	0.00220955	0.0212544	-1.83477
Clca3a2	1.45123	5.08069	3.96598	0.00221656	0.0213096	-1.41436
Nrcam	-0.970655	1.90847	-3.96441	0.0022225	0.0213543	-1.27128
Jup	0.196829	7.39698	3.96349	0.002226	0.0213756	-1.7822
Add1	0.194677	8.13973	3.96249	0.00222984	0.0213893	-1.83856
Uprt	-0.430579	3.56172	-3.96244	0.00223001	0.0213893	-1.21857
Stoml1	0.334541	4.77488	3.96196	0.00223188	0.0213897	-1.40517
Arl5a	-0.233821	6.44401	-3.96176	0.00223263	0.0213897	-1.68963
Ppp2r5b	0.224457	6.04247	3.96113	0.00223504	0.0214004	-1.62752
Lsm3	-0.415361	3.90088	-3.96079	0.00223633	0.0214004	-1.26232
Poldip3	0.236777	6.60997	3.96032	0.00223815	0.0214055	-1.70885
Rab27b	0.344833	4.69392	3.95963	0.00224078	0.0214183	-1.3945
Snd1	0.184789	8.16411	3.9589	0.0022436	0.021433	-1.84602
Ranbp9	0.246457	5.54541	3.95385	0.0022631	0.0216068	-1.55964
Casp8	-0.274414	5.24496	-3.95311	0.00226597	0.021617	-1.5109
Arhgef17	0.193312	7.65545	3.9529	0.00226678	0.021617	-1.82108
Zfp275	-0.248036	6.15945	-3.95228	0.00226919	0.0216171	-1.66589
Bpnt1	-0.305084	5.47991	-3.95223	0.00226939	0.0216171	-1.55581
Nova2	0.88999	2.35358	3.95063	0.00227563	0.0216592	-1.22268
Cyba	-0.28683	5.29834	-3.95042	0.00227642	0.0216592	-1.52411
Mcm7	-0.225543	7.25852	-3.94985	0.00227867	0.0216682	-1.79566
Got1	-0.238744	5.7656	-3.94864	0.0022834	0.0216962	-1.60796
Psip1	-0.294373	5.58865	-3.94843	0.00228423	0.0216962	-1.57962
Sowahc	-0.653544	2.47386	-3.94809	0.00228556	0.0216964	-1.20858
Eif5b	-0.223329	6.4024	-3.94635	0.00229239	0.0217489	-1.70912
Banf1	-0.214737	6.28216	-3.94434	0.00230029	0.0217991	-1.69624
Pdzd8	-0.221018	5.86908	-3.94433	0.00230031	0.0217991	-1.63542
Trim2	-0.235738	5.90469	-3.94358	0.00230329	0.0218149	-1.64118
Vamp5	0.334963	5.24429	3.94308	0.00230528	0.0218213	-1.52428
Mpp1	0.263826	5.8598	3.94168	0.0023108	0.0218585	-1.6346
Ap1m1	0.265545	5.58196	3.94119	0.00231276	0.0218585	-1.58777
Lurap1l	0.28101	7.44649	3.94109	0.00231316	0.0218585	-1.82548
Mrpl47	-0.483433	3.22135	-3.94063	0.00231499	0.0218633	-1.22291
Gm48946	-2.96753	-2.72841	-3.93891	0.00232182	0.0218982	-3.4356
Cers6	-0.28638	5.11878	-3.93873	0.00232254	0.0218982	-1.51416
Sh2b3	-0.241725	5.82223	-3.9387	0.00232264	0.0218982	-1.63638
R3hdm4	0.245011	5.98976	3.93738	0.00232792	0.0219112	-1.66301
Gal3st2b	0.697217	2.4885	3.93732	0.00232815	0.0219112	-1.22898
Slc44a2	0.251498	7.40762	3.93732	0.00232816	0.0219112	-1.82927
Nfxl1	-0.430096	4.18759	-3.93703	0.00232929	0.0219112	-1.34786
Fkrp	0.326105	5.32277	3.93527	0.00233636	0.0219652	-1.54957
Nol7	-0.27624	5.22275	-3.93316	0.00234484	0.0220325	-1.54221
Ctdspl	0.293032	5.6852	3.93112	0.00235303	0.022097	-1.62346
Pgam5	-0.280876	5.8435	-3.93061	0.0023551	0.0221039	-1.65326
Fbxl17	0.260484	5.57628	3.92805	0.0023655	0.0221835	-1.60693
Susd6	0.320703	7.5182	3.92786	0.00236625	0.0221835	-1.85445
Fam98a	-0.189777	6.82525	-3.92711	0.00236929	0.0221994	-1.7933
Snx18	-0.218899	7.11531	-3.92649	0.00237184	0.0222108	-1.82449
Lipe	0.740608	2.08682	3.92487	0.00237844	0.0222439	-1.29292
Ptprz1	1.95914	0.00936349	3.92477	0.00237884	0.0222439	-2.2339
Ccdc88b	0.70016	2.26282	3.92463	0.0023794	0.0222439	-1.26693
Dcun1d4	0.400604	4.16193	3.92412	0.00238152	0.0222512	-1.36036
Atp5g1	-0.235239	6.55795	-3.92368	0.0023833	0.0222553	-1.76953
Mtmr4	-0.215501	6.60829	-3.92164	0.00239165	0.0223207	-1.7782
Carnmt1	-0.32394	4.4144	-3.9203	0.00239718	0.0223598	-1.4161
Pik3r2	0.212859	6.33037	3.91857	0.00240429	0.0224135	-1.74563
Ccdc43	-0.343415	4.68715	-3.91607	0.00241467	0.0224977	-1.47295
Slc25a32	-0.283382	4.86434	-3.9151	0.0024187	0.0225225	-1.50661
Kank2	0.167241	8.19201	3.90987	0.00244051	0.0227129	-1.93393
Dnlz	-0.23647	5.57559	-3.90916	0.0024435	0.022728	-1.6467
Gypc	-0.238162	5.59471	-3.9087	0.00244541	0.022733	-1.65114
Bsg	0.208869	9.46997	3.90803	0.00244823	0.0227465	-2.0107
Acta2	0.253936	9.51829	3.90648	0.0024548	0.0227876	-2.01559
4930430F08Rik	-0.657751	3.08403	-3.90612	0.00245629	0.0227876	-1.26903
Ripor1	0.202432	6.56128	3.9057	0.00245809	0.0227876	-1.79728
Hnrnpf	-0.166484	8.55168	-3.90489	0.00246149	0.0227876	-1.96532
Eno2	0.624533	2.54871	3.90487	0.00246158	0.0227876	-1.27038
Lypla1	-0.269961	5.238	-3.9045	0.00246316	0.0227876	-1.59396
Exoc5	-0.252858	5.99874	-3.90446	0.00246331	0.0227876	-1.72263
Mrpl41	-0.40163	3.76192	-3.90411	0.00246482	0.0227876	-1.33936
Cgnl1	-0.209683	6.99762	-3.90399	0.00246529	0.0227876	-1.85258
Gm10608	-0.995114	1.13832	-3.90374	0.00246638	0.0227876	-1.56852
Fos	0.655398	4.32581	3.90325	0.00246844	0.0227939	-1.41707
Col1a1	0.166812	12.3294	3.90149	0.00247594	0.0228454	-2.14032
Klf15	3.50608	-0.717168	3.90103	0.00247788	0.0228454	-2.88569
Agl	0.237734	5.94896	3.90097	0.00247814	0.0228454	-1.71909
Itpr3	-0.252593	7.54326	-3.89973	0.00248342	0.0228814	-1.90629
Dvl3	0.243347	5.90891	3.89898	0.00248663	0.0228945	-1.71626
Zfp512b	0.22469	6.00317	3.89875	0.00248761	0.0228945	-1.73256
Irf2bpl	0.215621	6.66015	3.8974	0.00249342	0.0229353	-1.82482
Dgcr2	0.273083	5.33352	3.89661	0.00249678	0.0229535	-1.62086
Tmtc2	0.384328	4.56504	3.89604	0.00249926	0.0229636	-1.4785
Ruvbl1	-0.230729	5.73065	-3.89522	0.00250277	0.0229831	-1.6956
Arl2	0.236796	5.541	3.89489	0.00250421	0.0229836	-1.66075
Cdca8	-0.328907	5.12031	-3.89082	0.00252177	0.0231036	-1.59422
Ppp1r9b	0.179261	7.7819	3.89081	0.00252182	0.0231036	-1.93951
Utrn	0.18463	7.35162	3.8907	0.0025223	0.0231036	-1.90605
Klf9	0.241649	5.60519	3.89047	0.00252333	0.0231036	-1.67968
Kif22	-0.291701	5.27261	-3.89026	0.00252423	0.0231036	-1.62456
Gm5844	-0.79925	1.81844	-3.88933	0.00252827	0.0231264	-1.37875
Ppp1r26	-1.73633	-0.520835	-3.8889	0.00253016	0.0231264	-2.56513
Clip1	0.196903	7.10824	3.88872	0.00253091	0.0231264	-1.88737
Naa20	-0.290339	4.71696	-3.88736	0.00253685	0.0231679	-1.52632
Higd1a	-0.299519	5.29018	-3.88684	0.00253913	0.0231761	-1.63507
Jpt2	-0.22644	6.94932	-3.88571	0.00254407	0.0232083	-1.87949
Arrb1	0.26571	5.63691	3.88492	0.00254754	0.023221	-1.69527
Adamtsl5	0.232974	6.47869	3.88476	0.00254825	0.023221	-1.82377
Krt19	0.230952	5.62189	3.88417	0.00255081	0.0232315	-1.69129
Atp8b1	0.7818	4.43785	3.88385	0.00255221	0.0232315	-1.46671
Chmp3	0.20429	7.33599	3.88279	0.0025569	0.0232615	-1.91868
Snx9	-0.245535	6.69163	-3.88139	0.00256307	0.0232981	-1.85887
Coq10a	0.506921	3.64537	3.88124	0.00256374	0.0232981	-1.35494
Prss35	1.45561	1.69401	3.88013	0.00256862	0.0233238	-1.46164
Tnfrsf26	-0.289818	5.10785	-3.87983	0.00256996	0.0233238	-1.61189
Ldb1	0.214798	6.68997	3.87965	0.00257077	0.0233238	-1.85983
Metap1	-0.260294	5.29449	-3.87897	0.00257375	0.0233381	-1.64837
Arf6	-0.209782	6.79198	-3.87775	0.00257919	0.0233746	-1.87594
Kazald1	0.452001	3.86219	3.87651	0.0025847	0.0234097	-1.39213
Nudt1	-0.485198	3.18831	-3.87624	0.00258589	0.0234097	-1.32313
Sfxn3	0.282347	6.82667	3.87538	0.00258975	0.0234319	-1.88203
Sec11c	-0.261587	5.53215	-3.87364	0.00259751	0.0234894	-1.70028
Plxna1	0.210597	8.98686	3.8714	0.00260754	0.0235611	-2.04886
Olr1	0.9861	1.2745	3.87124	0.00260828	0.0235611	-1.57591
Gpn3	-0.411488	3.96421	-3.87002	0.00261376	0.0235977	-1.42469
Hgf	-0.589691	4.64365	-3.86695	0.00262764	0.0237101	-1.54272
Ubtf	-0.195822	7.35662	-3.86565	0.00263351	0.0237445	-1.95151
Snapc5	-0.417802	3.57899	-3.86548	0.0026343	0.0237445	-1.37859
H1f3	-1.94311	-0.76637	-3.86444	0.002639	0.0237696	-2.65863
Tagln2	-0.177955	8.73299	-3.86423	0.00263995	0.0237696	-2.04774
G3bp1	-0.193947	8.2427	-3.86274	0.00264677	0.0238181	-2.02041
Mybl1	-0.421068	3.64445	-3.86171	0.00265147	0.0238474	-1.39169
Erlin1	-0.23396	5.81376	-3.86138	0.00265298	0.0238481	-1.76981
S100a7a	-0.623379	2.64504	-3.86005	0.00265907	0.0238899	-1.33314
Clcn7	0.237201	6.13081	3.85775	0.00266963	0.0239718	-1.82332
Pde5a	0.552528	4.89992	3.85694	0.00267334	0.0239921	-1.60359
N4bp1	0.235676	5.9541	3.85586	0.00267832	0.0240238	-1.79868
Vdr	0.516937	4.10012	3.85455	0.00268441	0.024063	-1.46329
Slc2a10	-0.435711	4.14242	-3.85399	0.00268699	0.024063	-1.47955
Rai14	0.214203	6.6112	3.85398	0.00268704	0.024063	-1.89438
Fem1b	-0.2412	5.64891	-3.85082	0.00270172	0.0241706	-1.76067
Neurl1a	0.363196	4.27382	3.85067	0.00270244	0.0241706	-1.50216
Gadd45g	-0.199086	6.36438	-3.85046	0.00270341	0.0241706	-1.87186
ENSMUSG00000119968	-1.73462	-0.500531	-3.8482	0.00271397	0.0242519	-2.58628
Mageh1	-0.590806	2.59931	-3.84758	0.00271689	0.0242649	-1.35235
Utp4	-0.339524	5.46187	-3.84629	0.00272292	0.0243045	-1.73427
Hnrnpu	-0.162836	8.59747	-3.84601	0.00272425	0.0243045	-2.07168
Ier5l	-0.278016	6.25134	-3.84568	0.00272577	0.024305	-1.86471
Glipr2	-0.238822	6.52082	-3.84055	0.00275003	0.0245082	-1.90991
Rasl11b	0.68458	2.93185	3.8397	0.00275406	0.0245309	-1.36426
Cep57	-0.387213	4.11015	-3.83826	0.00276092	0.024572	-1.50011
Nprl3	0.29414	5.11705	3.83802	0.00276205	0.024572	-1.68133
Bach1	0.275803	5.29951	3.83773	0.00276348	0.024572	-1.71588
Frg2f1	1.18472	0.825759	3.83749	0.00276459	0.024572	-1.83953
Trmt6	-0.266553	5.29175	-3.83662	0.00276874	0.0245953	-1.72079
Spry4	0.526365	4.02475	3.83632	0.00277017	0.0245953	-1.48252
Il17rc	0.271585	5.51116	3.83598	0.0027718	0.0245966	-1.75673
Tead3	0.242253	5.99486	3.83461	0.00277837	0.0246417	-1.84255
Gramd1b	0.390522	4.05639	3.83397	0.00278148	0.0246561	-1.49114
Nxnl2	0.727481	2.97749	3.83239	0.00278904	0.0247099	-1.37673
Gars	-0.189255	8.19368	-3.83047	0.00279831	0.0247737	-2.07355
Fndc4	-0.9486	1.35776	-3.83028	0.00279922	0.0247737	-1.57476
Il34	0.875072	2.36699	3.82791	0.00281074	0.0248624	-1.39794
Trim37	-0.264464	5.35288	-3.82687	0.0028158	0.0248939	-1.74793
Rpf1	-0.421992	3.54391	-3.82538	0.00282306	0.0249448	-1.43774
Stbd1	0.412498	4.09732	3.82387	0.0028304	0.0249963	-1.51737
Stc1	1.25544	2.26683	3.82194	0.00283989	0.0250638	-1.42311
Add2	2.27797	-1.6421	3.8217	0.00284106	0.0250638	-3.1849
Rfc1	-0.234433	5.80396	-3.82073	0.0028458	0.025085	-1.83849
Selenoo	0.293846	4.77965	3.82059	0.00284648	0.025085	-1.64822
Pdlim1	-0.626049	5.68389	-3.81975	0.00285062	0.0250997	-1.81134
Msh6	-0.247393	6.11293	-3.81964	0.00285117	0.0250997	-1.88989
Tcof1	-0.198263	6.79295	-3.81872	0.0028557	0.0251262	-1.97974
Tspan17	0.299702	4.80501	3.81758	0.00286135	0.0251595	-1.65592
Gins4	-0.32801	4.6344	-3.81734	0.00286252	0.0251595	-1.631
Srebf1	0.19958	7.36853	3.81654	0.00286648	0.025181	-2.03736
Socs7	0.282509	5.88497	3.81611	0.00286863	0.0251866	-1.85558
Sipa1l3	-0.242445	5.6721	-3.81488	0.00287472	0.0252267	-1.82609
Cbx3-ps6	-0.544392	2.78974	-3.814	0.00287912	0.0252461	-1.40239
Arhgef1	0.198672	7.10105	3.81383	0.00287997	0.0252461	-2.01848
Ccn3	1.1167	7.13948	3.81217	0.00288825	0.0252936	-2.01193
Atf6b	0.251513	5.96307	3.81213	0.00288843	0.0252936	-1.87628
Mir22hg	0.249853	5.61917	3.81055	0.00289633	0.0253494	-1.82205
Ankrd29	-0.632308	2.3589	-3.8092	0.00290312	0.0253954	-1.42272
Gab1	0.290883	4.86717	3.80776	0.00291034	0.0254452	-1.68692
Dstn	-0.174544	8.33694	-3.80665	0.00291595	0.0254771	-2.12501
Smc1a	-0.192333	6.50702	-3.80629	0.00291777	0.0254771	-1.96843
Lrrc8c	-0.239152	7.23184	-3.80595	0.00291947	0.0254771	-2.04485
Cebpz	-0.281139	5.31946	-3.80582	0.00292013	0.0254771	-1.77927
Armh3	-0.340003	4.26547	-3.80478	0.00292538	0.0255095	-1.58487
Entpd6	-0.355099	3.99761	-3.80438	0.00292741	0.0255138	-1.53767
Gm45315	-2.59167	-1.59668	-3.804	0.00292935	0.0255173	-3.14553
Sfpq	-0.185387	7.55589	-3.80306	0.00293411	0.0255447	-2.07734
Pcsk6	0.292091	7.33705	3.80277	0.00293557	0.0255447	-2.05911
Myef2	-0.199486	6.29981	-3.80229	0.00293804	0.0255528	-1.94817
Xpo5	-0.178412	7.2371	-3.80043	0.0029475	0.0256216	-2.05612
Prr5	-0.577849	3.5876	-3.79949	0.00295229	0.0256499	-1.4851
Srsf9	-0.226595	6.04915	-3.79793	0.00296028	0.025701	-1.91838
Ube2r2	0.186977	7.16621	3.79774	0.00296128	0.025701	-2.0526
Zrsr2	-0.317664	4.87346	-3.7973	0.0029635	0.0257069	-1.71084
Ruvbl2	-0.277799	5.78232	-3.79617	0.00296933	0.0257389	-1.87681
Cdc42ep1	0.197422	7.02458	3.79533	0.00297363	0.0257389	-2.0429
Gm42664	0.925824	1.23803	3.79532	0.00297368	0.0257389	-1.68055
Bub3	-0.218105	6.59019	-3.79515	0.00297454	0.0257389	-1.99826
Epha4	0.380777	4.20285	3.79498	0.00297545	0.0257389	-1.58179
Zc3h15	-0.231228	5.65778	-3.79477	0.0029765	0.0257389	-1.85717
Atp11a	0.201032	7.6471	3.79403	0.00298035	0.0257588	-2.09926
Sptlc1	-0.277306	5.78128	-3.7926	0.0029877	0.0257859	-1.88223
Mir155hg	1.36332	1.02166	3.79245	0.00298849	0.0257859	-1.80629
Racgap1	-0.239053	7.14434	-3.79237	0.00298891	0.0257859	-2.06107
Faim	-0.40115	3.61402	-3.79222	0.00298969	0.0257859	-1.50312
Ssb	-0.211975	6.24622	-3.79164	0.00299269	0.0257983	-1.95824
Trp53i11	-0.662407	2.29801	-3.79116	0.0029952	0.0258066	-1.45446
Gda	0.6344	5.45393	3.78976	0.00300246	0.0258391	-1.81844
Col4a5	0.295337	8.81957	3.78963	0.00300313	0.0258391	-2.18424
Cox8a	-0.207448	7.10056	-3.78918	0.00300544	0.0258391	-2.06415
Ttk	-0.499601	3.42992	-3.78896	0.0030066	0.0258391	-1.48439
Smad1	0.313984	4.65467	3.78893	0.00300676	0.0258391	-1.67803
Nutf2-ps1	-0.325723	5.01212	-3.78827	0.00301023	0.0258556	-1.75299
Fam13c	0.462992	5.29503	3.78569	0.00302368	0.0259448	-1.80226
Sipa1l1	0.191834	7.13981	3.78568	0.00302374	0.0259448	-2.07206
Fmod	0.712919	4.08286	3.78477	0.0030285	0.0259595	-1.57048
Gnai3	-0.198016	6.54086	-3.78449	0.00302999	0.0259595	-2.01016
Nbn	-0.432052	3.95333	-3.78446	0.00303015	0.0259595	-1.56466
Ddx11	-0.303801	4.44622	-3.78202	0.003043	0.0260561	-1.65632
Cenpq	-0.718826	2.99191	-3.78083	0.00304923	0.0260947	-1.46087
Brca2	-0.464998	3.91165	-3.7805	0.00305102	0.0260947	-1.55879
Syne3	0.253172	6.17995	3.78027	0.00305222	0.0260947	-1.96537
Mien1	-0.245938	5.44752	-3.77984	0.00305447	0.0261006	-1.84841
Fbln1	0.535284	2.94824	3.77916	0.00305807	0.0261179	-1.45949
Pdpk1	0.191255	6.52761	3.77742	0.00306731	0.026179	-2.01912
Eif6	-0.291334	7.14002	-3.77716	0.0030687	0.026179	-2.08649
Tmem43	0.178165	7.90729	3.77692	0.00306996	0.026179	-2.14863
Ttc1	-0.237113	5.38882	-3.77662	0.00307158	0.0261794	-1.8423
Plk4	-0.339503	4.2683	-3.77561	0.00307697	0.0262119	-1.63357
Cacnb1	0.554649	2.95605	3.77362	0.00308757	0.0262887	-1.46808
Pnpla2	0.269397	5.35431	3.77238	0.00309422	0.0263318	-1.83905
Rbm14	-0.364051	5.33633	-3.77183	0.00309718	0.0263435	-1.84052
St7	-0.345915	4.48966	-3.77027	0.00310559	0.0263923	-1.68371
Srsf10	-0.21385	5.96717	-3.77008	0.00310658	0.0263923	-1.95378
Herpud1	0.296557	5.71568	3.76988	0.00310769	0.0263923	-1.90797
Crebl2	0.372487	4.69084	3.76938	0.00311039	0.0264017	-1.71712
Gen1	-0.520717	3.19552	-3.76636	0.00312672	0.0265268	-1.49715
Arrdc3	0.432084	4.22791	3.76554	0.00313112	0.0265506	-1.63488
Wdr55	-0.307272	4.88706	-3.76444	0.00313712	0.0265866	-1.76907
Aldh6a1	0.378263	4.27302	3.76417	0.00313858	0.0265866	-1.64848
Usp19	0.183233	7.39017	3.76341	0.00314275	0.0266084	-2.13287
Fgfr1	0.192211	7.77278	3.76303	0.00314481	0.0266123	-2.16378
Elf2	0.311466	5.11674	3.76273	0.00314643	0.0266124	-1.80926
Nasp	-0.252227	5.29755	-3.76241	0.00314818	0.0266136	-1.84986
Cdk8	-0.26575	5.77317	-3.76129	0.00315429	0.0266518	-1.93767
Clcn5	-0.4444	4.15756	-3.75987	0.00316209	0.0266867	-1.6408
Mrm3	-0.430198	3.39335	-3.75969	0.0031631	0.0266867	-1.52614
Dock6	0.281411	4.9507	3.75966	0.00316324	0.0266867	-1.78516
Myd88	0.424377	4.63234	3.75899	0.00316694	0.0267043	-1.72341
Cdh13	0.56831	5.40602	3.75774	0.0031738	0.0267485	-1.86903
Slfn3	-0.629308	2.60982	-3.75562	0.00318547	0.0268333	-1.49112
C1ra	0.567644	4.86733	3.75428	0.0031929	0.0268822	-1.76888
Pgk1	-0.155674	9.41161	-3.75127	0.00320963	0.0270094	-2.28439
Bbc3	0.424163	3.72255	3.74975	0.00321811	0.027067	-1.58129
Pex7	0.333797	4.39712	3.74828	0.00322635	0.0271226	-1.6972
Cfap97	-0.483331	3.40718	-3.74758	0.00323029	0.0271419	-1.54952
Gdpd5	0.454458	3.77231	3.74709	0.003233	0.0271507	-1.59269
Pfkm	0.323567	5.73569	3.74681	0.0032346	0.0271507	-1.95121
Adck2	0.46614	3.49949	3.74494	0.00324512	0.0272153	-1.55926
Myo7a	0.337161	4.34476	3.7445	0.00324758	0.0272153	-1.69418
Tars	-0.200911	6.97411	-3.74443	0.00324795	0.0272153	-2.12974
Tifa	0.779664	2.12645	3.74427	0.00324885	0.0272153	-1.54155
Tmod2	-0.880259	1.75095	-3.7434	0.00325377	0.0272428	-1.59217
Casp3	-0.305072	4.88599	-3.74277	0.00325737	0.0272591	-1.80464
Ppic	-0.18724	6.58043	-3.74028	0.00327145	0.0273631	-2.09399
Cyb561	0.583917	3.31488	3.73998	0.00327319	0.0273639	-1.54508
Hmgn5	-0.675896	2.64756	-3.73943	0.0032763	0.0273762	-1.5157
N4bp3	-0.648685	2.45108	-3.73698	0.00329027	0.0274779	-1.52262
Kansl1l	0.576832	2.73293	3.73672	0.00329178	0.0274779	-1.52008
Ankrd11	0.170758	7.58644	3.7328	0.00331423	0.027648	-2.2029
Fbxo32	0.60854	3.00486	3.73254	0.00331577	0.027648	-1.53502
Slc7a5	-0.232588	6.4286	-3.73212	0.00331817	0.027648	-2.08666
Marchf9	0.763006	2.81466	3.73201	0.00331883	0.027648	-1.52794
Nup35	-0.2784	4.85799	-3.73111	0.00332401	0.0276773	-1.82098
Wee1	-0.322802	4.56175	-3.72993	0.00333083	0.0277202	-1.7647
Gpatch8	0.208718	5.93266	3.72937	0.00333407	0.0277333	-2.01471
Dnm2	0.170507	7.53852	3.72884	0.00333716	0.027745	-2.20596
2210409E12Rik	3.3532	-1.93873	3.7285	0.00333913	0.0277475	-3.4559
Atp10d	0.580975	3.21943	3.72709	0.00334732	0.0278017	-1.55917
[truncated: 14,604 more rows]

## Sheet: Note
logFC>0 = Expression increased in 146aOE VSMCs
