# Supplementary material for: miR-146a-5p mediates atherogenic signalling from immune to vascular cells
Source: Cardiovasc Res. 2026 Apr 13;122(8):1022–36. doi: 10.1093/cvr/cvag075 (PMC13241058; doi:10.1093/cvr/cvag075)
Supplement: cvag075_Supplementary_Data [file cvag075_supplementary_data.zip › Supplementary File 4 - Olink_serum_analysis.xlsx]

## Sheet: Analysis
Quantification: Normalised protein expression (NPX)
	DSCR											D146												Average
Secrered factor	927	928	929	930	931	932	933	934	935	936	937	938	939	940	941	942	943	944	945	946	947	948		DSCR	D146	Ttest
Clmp	6.85821	7.10999	6.44863	6.17014	7.24275	6.79212	7.09944	6.58924	7.94369	7.26395	7.25956	7.42164	7.12545	7.41451	7.20076	7.01376	7.17386	7.18393	7.67494	7.46129	7.12526	7.91765	Clmp	6.97979	7.33755	0.0447747
Matn2	5.68792	5.71147	4.71844	4.97086	4.84771	4.98671	5.07374	5.01694	5.64847	6.36444	5.80056	5.31055	5.42548	5.51501	4.94113	5.19991	5.3238	5.43315	5.74898	6.83464	6.07696	6.03787	Matn2	5.34793	5.6225	0.232101
Cpe	6.92413	6.71624	6.57417	6.20626	7.02624	6.84803	7.2706	6.84179	7.74285	6.67994	6.8366	7.41472	7.32715	7.23312	7.20816	6.73133	7.13106	7.29115	7.46382	7.14444	6.87062	7.55962	Cpe	6.8788	7.21593	0.0254134
Gcg	1.44033	1.64818	0.73241	0.91751	1.35614	1.50279	1.0868	0.73494	2.0374	2.48183	2.16891	1.75534	1.76729	1.06926	2.03967	1.44497	1.30608	1.84134	2.14721	2.20194	1.56173	2.05168	Gcg	1.46429	1.74423	0.193062
Gdnf	0.92639	1.70289	1.75249	1.12943	1.6937	1.67896	1.7442	1.52992	1.31867	1.01576	0.94345	1.23551	1.57943	1.50137	2.10432	1.0789	1.36794	0.75768	1.33967	1.89839	0.95938	2.87549	Gdnf	1.40326	1.51801	0.586067
Yes1	2.9233	3.76773	3.10334	3.12052	3.42059	4.49015	2.58691	3.23952	4.23103	2.68017	3.90918	3.43693	3.43109	3.57071	3.99061	3.26636	3.43382	3.47891	3.08085	2.73094	3.1608	4.19138	Yes1	3.40659	3.43385	0.904135
Il17a	3.42788	3.26636	4.11696	2.9029	6.01952	3.48478	5.21535	5.84249	5.98295	6.51289	6.00047	4.92174	5.34866	5.15052	5.05344	4.3068	3.95494	4.92285	5.30417	8.4361	4.66566	5.72019	Il17a	4.7975	5.25319	0.408955
Foxo1	0.66445	0.54316	0.588	0.63905	0.73485	1.16973	0.82332	0.37817	0.69322	0.80273	0.99895	0.89751	0.60687	0.84756	0.7412	0.53759	0.63586	0.95174	0.57079	0.89352	0.76333	0.49272	Foxo1	0.730512	0.721699	0.915131
Tnfrsf11b	6.41005	5.50118	5.64971	5.28974	5.69702	6.8041	5.93185	5.38376	6.78258	6.92314	6.44688	5.75091	6.06446	6.58274	5.78119	5.74957	5.78759	6.09338	6.72282	6.48772	6.29159	7.21706	Tnfrsf11b	6.07455	6.22991	0.516439
Tgfb1	7.58922	7.2408	6.98695	7.24963	7.18938	7.15759	7.4576	7.33438	7.69053	8.17656	7.89767	7.65499	7.88457	7.23926	7.5103	7.75975	7.91685	7.44824	7.94106	8.32949	7.66004	7.46436	Tgfb1	7.45185	7.7099	0.0816838
Pla2g4a	9.02674	8.84789	8.51442	8.4576	8.95412	9.13033	9.14233	8.9964	9.36529	9.21043	9.06525	9.2143	9.02197	8.69007	8.91539	8.8091	8.78794	9.28992	9.33361	9.48521	8.83023	9.29638	Pla2g4a	8.97371	9.06128	0.462716
Il6	2.38217	1.6761	2.15686	1.41343	2.20517	1.55227	1.5191	3.05053	2.56259	5.88298	4.7648	1.93219	2.18505	1.40496	1.6835	2.09644	1.61695	1.92823	2.23129	5.52857	2.14545	2.84014	Il6	2.65145	2.32662	0.561416
Prdx5	6.91263	8.14088	7.23693	6.95187	7.6298	7.83633	7.7209	6.95101	8.46905	7.53725	8.01253	8.28607	7.8648	7.84865	7.8146	7.08909	7.4229	7.88019	8.20156	7.55256	7.9335	8.85602	Prdx5	7.58174	7.88636	0.164657
Tgfa	5.39457	5.88155	5.61364	5.03252	5.731	5.98719	5.21833	5.45977	6.04352	5.02273	5.41173	5.72042	6.0627	5.97989	6.05352	5.25692	5.76119	5.58158	5.49053	5.44434	5.77694	5.77361	Tgfa	5.52696	5.71833	0.165989
Ccl5	3.76923	3.88522	3.43957	2.93656	3.42975	4.13775	4.16726	3.34461	6.27011	3.45281	3.60494	3.19603	3.79933	3.46056	3.67043	3.49322	3.96418	3.90943	4.77619	2.95996	3.91093	4.33385	Ccl5	3.85798	3.77037	0.77734
Epo	2.67886	2.8577	1.94841	2.13694	3.40251	2.88657	3.32997	3.93537	2.85163	4.98299	4.46614	5.40214	3.37754	4.43121	2.85046	3.33333	4.71462	3.09561	3.48282	6.77639	2.02934	4.36119	Epo	3.22519	3.98679	0.135026
Axin1	2.09465	1.78042	1.85064	1.65023	2.14949	2.36712	1.96284	1.90726	2.63439	2.2951	2.6087	2.45895	2.06676	2.26787	2.266	2.22563	2.07177	2.5242	2.19256	2.4901	1.86486	3.99319	Axin1	2.11826	2.40199	0.164575
Fst	8.97018	8.37563	8.61922	7.78995	8.38255	9.42191	9.31811	9.1417	10.1239	10.2204	9.76624	8.82327	9.39175	8.91735	9.49694	8.3856	8.63103	9.62975	9.94533	10.4548	9.46089	10.3834	Fst	9.10271	9.41091	0.331126
Rgma	3.7196	3.88444	3.53517	3.16686	3.70853	3.225	3.50151	3.10516	3.72377	3.67278	3.14963	3.78114	3.66711	3.97847	3.79323	3.75189	3.87382	3.67213	3.68311	3.47502	3.41932	4.07375	Rgma	3.49022	3.74264	0.023317
Nadk	5.73381	5.74054	5.74128	5.49992	5.63239	7.25191	5.72723	6.31331	6.57265	6.63511	7.17748	6.60468	6.81804	6.56355	7.03522	5.84501	6.03655	7.7027	6.25308	7.01386	6.82573	7.46761	Nadk	6.18415	6.74237	0.0423521
Tnni3	0.06891	0.99839	3.5383	0.46701	1.20267	1.0211	2.31165	1.00528	1.96882	1.70761	1.57586	1.92241	0.28253	1.35306	1.04428	0.19944	0.94241	3.58041	1.61648	1.79151	0.80766	0.89079	Tnni3	1.44233	1.31191	0.748837
Notch3	6.98318	6.70276	6.42238	6.09455	6.96032	6.32167	7.18701	6.71586	7.56879	6.83577	7.02004	6.87439	6.80543	6.97368	6.94027	6.64015	6.78503	7.15632	7.44378	6.99576	7.12987	7.35836	Notch3	6.80112	7.00937	0.168317
Snap29	7.09849	6.5667	6.9829	6.69305	7.07226	8.2446	7.43294	7.18976	8.10479	7.99733	8.21549	7.93432	7.76494	7.59564	7.78324	7.38044	7.3778	8.03531	7.74922	8.00795	7.57463	9.29505	Snap29	7.41803	7.8635	0.0839403
Cntn1	9.48458	9.32806	9.15671	8.79314	9.76188	8.99166	9.69977	9.00326	10.2353	8.84112	9.28903	9.56179	9.54402	9.61289	9.61094	9.06104	10.4334	9.50116	9.83485	8.96486	9.18838	9.99126	Cntn1	9.32586	9.57314	0.193749
Clstn2	2.0329	2.05427	1.32685	1.54633	2.23662	1.81068	2.31612	1.9594	2.48999	2.36027	1.70258	2.11481	1.92407	2.03666	1.89507	1.91173	2.53829	1.67345	2.46135	2.64436	2.00896	2.36818	Clstn2	1.98509	2.14336	0.285248
S100a4	11.2401	11.2021	11.1305	10.8691	11.3945	11.3484	11.3419	11.0802	11.8425	11.1227	11.3107	11.1725	11.443	11.5722	11.3811	11.3712	11.2774	11.2191	11.5297	11.3407	11.5045	11.6051	S100a4	11.2621	11.4015	0.118648
Ca13	3.91735	4.65213	4.57531	4.66646	4.86976	5.50613	4.46451	4.16505	5.25912	4.35174	5.08994	4.84371	5.02805	5.23208	5.26394	4.30008	4.76837	5.04558	4.45658	4.61348	4.76249	5.07809	Ca13	4.68341	4.85386	0.329663
Mia	5.27251	5.16065	5.28548	4.9685	6.1336	5.54551	5.28282	4.75995	6.08113	4.85952	5.47147	5.65505	5.74666	6.04887	5.86314	5.55264	5.79602	5.69713	5.95275	5.36837	5.43194	6.0759	Mia	5.34738	5.74441	0.0165685
Cant1	3.02338	2.87117	2.67234	2.58046	3.20008	2.88334	3.67066	2.7499	3.98562	3.2788	3.37716	3.48392	3.26889	3.28501	3.28199	3.1589	3.16362	3.40376	3.90166	3.53282	3.40338	3.605	Cant1	3.11754	3.40809	0.0623004
Kitlg	0.26801	0.08767	0.20705	0.50218	0.53715	0.15188	0.42412	0.47181	1.20438	0.3117	0.45683	0.19815	0.60799	0.24607	0.43344	0.30794	0.30739	0.7611	0.76521	0.69671	0.45924	0.38844	Kitlg	0.420253	0.470153	0.654791
Gfra1	5.67271	7.20769	5.17233	5.14066	5.24477	6.62078	5.4569	6.52681	5.23729	5.20876	5.34911	4.89642	5.41474	6.12367	4.56222	5.2595	5.43383	5.39679	7.10988	5.22928	5.76282	6.31933	Gfra1	5.71253	5.59168	0.696595
Ppp1r2	0.92135	1.26278	1.60153	1.50418	1.79261	2.86121	1.99324	1.55617	2.56885	2.17726	1.56585	2.08821	1.93048	1.84883	2.13149	1.71121	1.90381	2.4495	2.22365	1.65643	2.86352	2.34842	Ppp1r2	1.80046	2.10505	0.146002
Adam23	3.57954	3.27394	3.1212	2.96992	3.61316	3.76322	3.59436	3.10011	4.23059	4.58304	4.04907	3.60713	3.53163	3.49651	3.62926	3.4217	3.72178	3.67674	4.30605	4.03091	3.78718	4.46726	Adam23	3.62529	3.78874	0.384448
Itgb6	1.16247	2.08989	0.88029	1.15614	1.33017	1.23904	3.31531	1.17372	2.18774	1.70478	2.60706	0.97595	2.01243	1.29379	1.437	1.05753	1.04636	1.22852	1.68304	1.26107	1.55563	2.54411	Itgb6	1.71333	1.46322	0.362724
Cyr61	7.58656	7.43575	6.78237	6.20142	7.55332	7.31002	8.14788	7.99378	8.69826	8.37995	8.25244	7.70719	7.75666	7.50921	7.73183	7.20963	7.88932	8.3438	8.49693	8.4158	8.08131	8.51452	Cyr61	7.66743	7.96875	0.255159
Dlk1	3.57599	3.91595	3.3725	3.22498	4.08978	3.71462	3.72116	3.26113	4.94375	3.43129	3.96881	4.37127	4.4133	4.08826	4.31886	3.9579	3.99812	4.11404	4.34768	3.52956	3.50274	4.64306	Dlk1	3.74727	4.1168	0.0573376
Ahr	2.07024	2.463	2.29549	2.112	2.53946	2.99786	2.45291	2.27411	3.19627	2.45347	3.05562	2.4497	2.78081	3.20558	2.94412	2.43379	2.39303	2.73376	2.70731	2.53464	2.6937	3.39454	Ahr	2.53731	2.75191	0.169384
Ccl2	12.1023	11.777	11.7182	11.3144	11.3849	12.8777	12.2248	10.1112	12.9352	11.8388	11.5218	11.2195	11.4252	12.3015	12.2157	12.0966	12.2153	12.3707	13.2076	11.4191	12.2974	13.3551	Ccl2	11.8006	12.1931	0.221662
Eno2	3.98513	4.01189	3.62998	3.94857	4.13157	4.32497	3.78634	3.82166	4.58127	3.99139	4.17111	4.41119	4.19831	4.24821	4.35064	3.89263	4.02416	4.26383	4.27617	4.42458	3.98802	4.52413	Eno2	4.0349	4.23653	0.0558197
Plin1	3.87445	3.63606	3.19387	3.44808	3.08514	4.71875	4.48094	3.05818	5.31095	2.64736	3.61551	4.36395	4.03369	4.4803	3.69056	2.97289	3.25826	4.60582	4.4964	2.18452	4.15433	5.18322	Plin1	3.73357	3.94763	0.55323
Wfikkn2	6.21671	6.3076	5.90344	6.08273	6.16328	6.54385	6.16155	5.62794	7.25761	6.5747	6.45568	6.28407	6.56359	6.24348	6.50337	6.13143	6.07484	6.13837	6.80494	6.68225	5.97614	7.20358	Wfikkn2	6.29955	6.41873	0.490336
Flrt2	4.13926	4.43908	4.12825	3.43836	4.21184	3.78709	4.68358	4.33574	5.32359	4.21124	4.25872	5.06559	4.85092	4.72441	4.63042	4.19887	4.55641	4.8727	5.03501	5.11168	4.63875	5.25943	Flrt2	4.2688	4.81311	0.00460767
Qdpr	5.66859	6.23346	5.45208	5.36851	5.58721	6.08329	5.75691	5.41944	6.07826	5.70216	5.94046	6.05347	5.88639	5.6567	5.8927	5.60164	5.93788	6.3486	6.26652	5.59514	5.86801	6.84842	Qdpr	5.75367	5.99595	0.107146
Fas	7.21778	7.69965	6.80827	6.67976	7.06446	7.77427	7.49026	7.13897	7.76329	7.14089	7.49951	7.37073	7.44694	7.37348	7.31307	7.07335	7.22428	7.42604	7.8881	7.32959	7.21223	8.23541	Fas	7.29792	7.44484	0.343215
Erbb4	6.32183	4.30981	3.95724	3.74656	4.26491	4.19812	4.86455	4.01612	5.49482	4.42725	4.76518	4.5431	4.49777	4.33746	4.35012	4.37422	4.4613	4.93411	5.44466	4.43348	4.49217	5.50132	Erbb4	4.57876	4.66997	0.731639
Riox2	5.56839	6.39281	6.48775	6.3434	6.09084	7.43534	5.46947	5.80872	7.03751	5.80567	6.74637	6.04869	6.68895	6.26308	6.90193	6.60143	6.60747	6.79976	5.66663	6.33675	6.2301	6.57045	Riox2	6.28966	6.42866	0.527637
Plxna4	3.09287	3.38591	2.28356	2.14356	3.47621	2.0925	3.87722	3.09392	3.98486	2.91981	3.58664	3.70896	3.5827	2.92218	3.38835	2.58919	3.48458	3.91805	4.14633	2.79409	3.42622	4.31467	Plxna4	3.08519	3.47957	0.145451
Epcam	1.60428	1.48479	1.37762	0.76666	1.70983	1.81628	1.76418	1.63991	2.72162	1.87211	2.24635	2.05017	2.0887	2.1892	0.71404	1.39343	2.30574	1.62276	2.3699	2.1976	1.82301	2.24083	Epcam	1.7276	1.90867	0.400747
Ccl3	6.64108	6.16087	5.95069	5.41341	6.01206	6.02281	6.6768	5.34061	7.43824	5.13888	5.77834	7.21986	6.69094	6.27819	6.51017	6.5342	6.41613	6.63409	7.53651	7.08357	9.93522	7.39241	Ccl3	6.05216	7.11194	0.00952801
Crim1	3.67852	3.38065	3.5647	3.2865	3.7734	3.18609	4.51249	3.18006	4.72241	3.88661	4.2136	3.91491	3.93309	3.69572	3.8208	3.80698	3.47733	4.22462	4.68524	4.16844	3.72526	4.99086	Crim1	3.76228	4.0403	0.199426
Vsig2	2.58628	3.65962	1.6388	1.81399	2.79578	3.49302	4.36548	3.47138	4.23677	2.36106	3.8155	2.83877	2.89298	3.52636	3.39345	3.89869	4.12324	3.25731	4.6901	3.90121	3.70122	4.50144	Vsig2	3.11252	3.70225	0.0930166
Hgf	8.04973	7.92686	7.75164	7.41384	8.20307	7.65255	8.88962	8.03235	9.2176	8.84787	8.8767	8.39786	8.29995	7.95356	8.15745	7.96704	8.24175	8.7206	9.27186	8.83934	8.43421	9.19094	Hgf	8.26017	8.49769	0.307183
Sez6l2	7.06785	7.58536	6.81176	6.73005	6.97497	7.24228	7.44897	7.28894	7.67107	6.81118	7.10814	7.37342	7.34317	7.18845	7.15145	7.01365	7.35558	7.24506	7.75262	7.49219	7.1192	7.83381	Sez6l2	7.15823	7.35169	0.133406
Il1a	9.90909	9.78539	9.87651	9.8274	10.1337	10.5245	10.4852	9.79367	10.9671	10.0636	10.4339	10.5194	10.3878	9.68503	9.8974	9.32388	10.2032	10.8478	10.9127	10.211	10.5258	11.7102	Il1a	10.1636	10.384	0.34482
Il23r	9.04772	8.97504	8.35934	7.98145	9.23674	8.96389	9.28582	9.11578	9.71706	9.70936	9.27433	9.2862	9.43007	9.42963	9.44375	9.17555	9.27928	9.12582	9.39667	9.7506	8.91087	9.65058	Il23r	9.06059	9.35264	0.10294
Dll1	6.08557	6.58052	5.69054	5.64503	6.46243	6.49444	6.95882	5.84482	6.83435	6.51147	6.53765	6.47576	6.52053	6.36726	6.31949	6.51259	6.56693	6.50927	7.04428	6.86966	6.29356	7.06302	Dll1	6.33142	6.59476	0.111771
Ddah1	1.38891	2.42639	1.47077	0.93702	1.41901	2.37078	1.91864	0.67375	1.78379	1.51934	1.50332	1.72265	1.63903	1.75384	1.29174	0.88111	1.20548	1.93346	2.67282	1.39396	3.11917	2.57961	Ddah1	1.58288	1.83572	0.347133
Il10	3.1332	3.13083	2.92509	2.62178	3.46478	4.03703	2.87842	2.65704	3.30713	3.44058	2.75743	3.2465	2.97664	3.37219	2.92436	3.28406	3.42498	2.89907	3.3323	3.59172	2.72321	4.16729	Il10	3.12303	3.26748	0.41947
Tnfrsf12a	5.59721	6.12838	5.49563	5.35792	6.18407	6.37118	6.2424	5.09802	6.73225	5.85411	5.75788	6.18697	6.30183	6.51546	5.8503	5.87765	6.3666	6.41365	6.71864	5.88658	6.43013	6.99929	Tnfrsf12a	5.89264	6.32246	0.0291995
Acvrl1	5.07254	5.56678	5.15134	4.56435	5.36275	5.84432	5.66597	5.0814	6.30358	5.45985	5.66221	6.08333	5.93426	6.03092	5.84571	4.86349	5.72748	5.93837	6.13443	5.41367	5.50459	6.52299	Acvrl1	5.43046	5.81811	0.0574411
Lgmn	7.00431	6.71118	6.67176	6.3797	6.79344	6.91889	7.09411	6.78937	7.13614	6.85438	6.92111	7.15002	6.98599	6.85693	6.92263	6.70961	6.76052	6.90068	7.13249	7.2543	6.59191	7.27753	Lgmn	6.84313	6.95842	0.231725
Csf2	1.5688	1.57745	1.28969	1.25212	1.52401	1.42976	1.41767	1.38734	1.59841	1.34909	1.35776	2.01398	1.78848	1.4322	1.50688	1.18254	1.43333	1.98737	1.82582	1.46194	1.5979	1.53128	Csf2	1.43201	1.6147	0.0460491
Cxcl9	7.75237	7.95318	6.69186	6.5649	6.93593	7.63176	6.79166	7.31382	7.73849	6.31416	6.59961	7.62891	7.53302	7.31301	7.39288	6.99958	7.65854	7.50804	8.9083	7.12744	7.08955	8.29288	Cxcl9	7.11707	7.58656	0.0678461
Map2k6	7.22603	7.21824	7.17152	6.75026	7.53845	7.49224	8.01767	7.59539	7.40808	7.75067	7.55746	7.69241	7.5317	7.41257	7.52857	7.15072	7.48394	7.92193	8.18744	7.58002	7.86418	7.78627	Map2k6	7.42964	7.64907	0.112251
Itgb1bp2	1.21293	0.53697	0.11388	0.42215	0.45153	0.39089	0.60177	0.75978	1.08995	0.94522	-0.46456	0.41343	-0.76527	0.62416	0.5463	0.83179	0.28464	0.97996	0.18071	0.26277	0.87577	0.8756	Itgb1bp2	0.550955	0.464533	0.678539
Il17f	0.91088	4.38774	1.02508	0.17292	1.20813	3.07726	0.71495	1.14811	0.71714	0.81862	0.77094	1.38691	0.48428	1.53349	1.06658	0.55512	2.40229	1.08444	0.66261	2.42996	0.33832	1.89406	Il17f	1.35925	1.25801	0.818754
Il1b	1.45264	1.39821	1.57592	1.43731	1.78395	1.70986	2.15281	2.52382	2.89602	4.70347	5.4233	1.98539	2.38022	1.87107	1.43763	1.62206	1.63003	2.59381	2.58854	4.68045	2.77749	2.8293	Il1b	2.45976	2.39964	0.905095
Casp3	9.95651	10.1422	9.88404	9.25068	9.90136	9.47587	10.0584	9.84048	9.93721	9.82661	10.0793	10.4533	10.1836	9.98699	10.0696	9.52969	10.0736	10.0102	10.0519	9.99271	9.5982	10.6294	Casp3	9.85024	10.0527	0.119622
Apbb1ip	2.07636	2.05308	1.86273	1.51949	1.9129	2.21742	1.70179	1.99522	2.08477	2.34843	2.04114	2.35248	2.21216	2.60226	2.30802	1.77047	2.23453	1.96382	2.30044	2.53292	2.21533	3.09842	Apbb1ip	1.98303	2.32644	0.01245
Wisp1	5.68251	5.67693	5.37045	5.21505	5.91239	5.50722	5.29044	4.79765	6.12747	5.57012	5.59102	5.8641	5.98898	6.14229	5.9344	5.52723	5.57275	5.72557	5.99991	5.65715	5.81459	6.49121	Wisp1	5.52193	5.88347	0.0152035
Cdh6	5.52502	5.81695	5.37155	5.02408	5.97129	5.74352	4.738	4.62652	5.46498	4.89309	4.65179	5.31609	5.61763	5.68694	5.48197	5.12326	5.28833	4.77568	5.23267	4.95891	4.89313	5.64084	Cdh6	5.25698	5.27413	0.92319
Pdgfb	11.2929	11.3438	11.1279	10.5895	11.3257	11.3586	11.9146	11.4743	12.1973	11.829	12.1133	12.0107	11.629	11.304	11.5687	11.3821	11.5207	12.154	12.3008	11.7271	11.9691	12.2956	Pdgfb	11.5061	11.8056	0.109082
Igsf3	4.71493	4.83666	4.35251	4.13847	5.04194	4.8173	4.75592	4.95601	5.24111	5.01089	5.03273	5.188	4.81348	5.08154	4.96129	5.1952	4.9027	4.82894	5.75299	5.50473	4.74686	5.64142	Igsf3	4.80895	5.14701	0.0279676
Tgfbr3	4.81477	4.74995	4.50745	4.28475	5.19121	5.00921	5.28019	4.6916	5.79075	5.04515	5.31544	5.14592	4.90055	5.16855	5.02107	4.71861	5.09272	5.3581	5.59032	5.50333	5.3249	5.68567	Tgfbr3	4.97095	5.22816	0.113723
Cxcl1	10.9369	10.5589	10.1392	10.1291	11.1375	11.6845	11.1664	9.15895	11.6069	11.746	10.6636	9.40002	9.6655	10.3521	10.6861	10.6709	10.5876	11.1056	11.3327	10.225	10.8599	11.6543	Cxcl1	10.8116	10.5945	0.495367
Pak4	1.74618	1.55275	0.52548	0.75838	1.53613	1.99519	1.31577	0.8834	1.43003	0.29466	0.7685	1.31388	1.19957	1.30447	1.74178	2.26948	0.13577	1.60766	1.62582	1.57288	0.52193	1.36118	Pak4	1.16422	1.33222	0.492479
Cntn4	4.45921	4.34956	3.92311	3.69953	4.72587	4.14853	4.24387	3.40416	5.25736	3.70086	3.74561	4.77474	4.66104	5.14922	4.85442	4.3463	4.75285	4.14485	4.80533	3.81497	3.82968	5.24728	Cntn4	4.1507	4.58006	0.0631824
Ghrl	1.12304	1.50722	0.95814	0.72732	1.89522	1.34773	1.58497	1.34779	1.65279	1.2466	0.97514	2.16023	2.17783	2.21676	1.87351	1.42736	2.25675	1.12499	1.80808	1.74406	1.44135	1.55331	Ghrl	1.306	1.79857	0.0047046
Lpl	5.34793	5.05394	4.12111	4.4332	4.84241	4.77097	5.01256	5.16245	4.41119	4.06938	4.23052	4.30141	4.61162	4.57654	4.84519	4.66013	4.63924	4.79842	4.73651	4.23673	4.98384	4.67058	Lpl	4.67779	4.64184	0.812562
Fstl3	5.73194	6.37093	5.55691	5.82771	6.52139	6.3915	6.19426	5.57522	6.6207	6.43058	6.27029	6.41637	6.18279	6.50835	5.86284	6.05287	6.57633	6.40499	6.5977	6.37095	6.31561	6.71937	Fstl3	6.13558	6.36438	0.117746
Dctn2	3.29006	3.37584	2.82931	2.87635	3.03201	3.36797	2.544	2.50808	3.11974	2.99952	3.34324	4.0381	3.25972	3.30043	3.20516	3.08864	2.5181	2.8559	2.92715	3.23271	3.15814	4.15614	Dctn2	3.02601	3.24911	0.209602
Il5	2.54576	2.31137	1.20651	1.71248	2.94924	2.47918	2.56983	2.07299	3.3096	0.98449	2.31814	2.72105	2.76698	2.4785	2.8291	2.69201	1.6465	2.11288	1.74681	1.4961	2.42401	2.67391	Il5	2.2236	2.32617	0.694501
Eda2r	5.29043	5.57525	5.12415	4.68459	5.68364	5.7192	5.46154	5.04815	6.16688	5.68566	5.75189	5.62923	5.91583	6.07897	5.7225	5.19348	5.53924	5.3008	5.90041	5.80009	5.36088	6.07816	Eda2r	5.47194	5.6836	0.18542
Ntf3	2.88401	3.3008	2.65127	2.34684	2.8928	3.13096	3.61271	3.35643	4.05526	3.43939	3.3501	3.38327	3.16399	3.27355	3.02292	2.69891	3.27984	3.61707	3.86501	3.70637	3.75237	4.33796	Ntf3	3.18369	3.46375	0.170963
Tnfsf12	4.78177	5.58766	4.88199	4.50779	5.45557	5.08974	5.86969	5.40868	6.82285	5.99754	5.65876	5.98761	5.71579	5.50451	5.72134	5.09918	5.71923	5.6219	6.0248	6.34167	5.78178	6.28611	Tnfsf12	5.46019	5.80036	0.142328
Ccl20	9.77984	9.81143	9.38267	8.88293	10.1952	10.2784	11.2324	10.6546	11.8887	11.5137	11.0749	8.92432	9.15815	9.14408	8.98253	8.46537	9.35746	10.406	10.6252	10.3335	10.1193	10.6034	Ccl20	10.4268	9.6472	0.0466309
Fli1	1.23004	1.06953	1.30756	0.34297	1.39148	1.4413	0.93408	1.82373	1.41076	1.49653	1.15192	1.26031	1.3602	1.31066	0.97396	1.00702	1.28584	1.32057	1.97608	1.56527	1.35002	3.90835	Fli1	1.23635	1.57439	0.228431
Tpp1	8.1413	8.46009	7.86358	7.39504	8.30075	8.28136	8.31531	8.61845	8.69144	8.95591	8.80197	8.49973	8.20079	8.48334	8.50955	8.26924	8.34895	8.42794	8.78097	8.94305	8.53862	8.79807	Tpp1	8.34775	8.5273	0.247698
Tnr	3.728	3.54163	3.3292	3.14365	3.73114	3.36022	4.2065	3.7593	4.60575	4.0936	4.20137	3.80925	3.71073	3.61488	4.00846	3.55023	3.60671	4.32729	4.4512	4.18872	4.06077	4.60555	Tnr	3.79094	3.99398	0.256732
Vegfd	3.9588	3.71005	3.51119	3.27305	3.80736	3.68198	3.65748	3.3645	4.21654	3.97531	3.86732	3.95292	3.82423	3.89118	4.11551	3.62261	3.5079	3.96712	4.1627	4.3647	3.75839	4.28337	Vegfd	3.72942	3.95006	0.0722665
Parp1	3.85523	4.6963	3.71815	3.76712	4.03283	4.65817	3.98495	3.45327	4.20263	4.08235	3.52694	3.76399	4.25859	4.78755	4.22861	4.0265	3.92472	4.33471	3.96153	4.39373	4.59945	4.14117	Parp1	3.99799	4.22005	0.161107
Tnf	3.35141	3.4328	2.57979	2.55839	2.9349	3.13406	2.8352	2.80494	3.22659	2.31278	2.41895	2.76789	3.54051	3.60951	2.88052	2.81939	3.03326	3.11853	3.62338	3.05448	2.99607	3.69383	Tnf	2.8718	3.19431	0.0523097
