# Supplementary material for: miR-146a-5p mediates atherogenic signalling from immune to vascular cells
Source: Cardiovasc Res. 2026 Apr 13;122(8):1022–36. doi: 10.1093/cvr/cvag075 (PMC13241058; doi:10.1093/cvr/cvag075)
Supplement: cvag075_Supplementary_Data [file cvag075_supplementary_data.zip › Supplementary File 5 - Olink_serum_analysis.xlsx]

## Sheet: cleaned data
Quantification: pg/ml
	DSCR									D146										Average
Cytokines	927	928	929	930	931	933	934	935	937	938	939	940	941	942	943	946	947	948		DSCR	D146	Ttest
Cxcl1	70.9812	47.3905	65.3763	51.6265	113.871	97.8305	31.5372	87.3657	70.7095	20.1915	36.6104	50.1731	70.7852	64.9814	61.0096	54.4749	83.6945	56.7105	Cxcl1	70.7432	55.4035	0.168153
Il4	0.27329	0.37364	0.09545	0.22382	0.40826	3.82059	12.0055	0.18081	0.42028	0.18298	1.43784	0.72833	0.17764	0.28215	0.22901	0.24099	0.11733	0.34687	Il4	1.97796	0.415904	0.254209
Il6	17.3771	2.78784	31.8286	7.51554	24.3645	6.03314	70.152	12.4746	140.696	8.94726	25.7516	2.52727	8.91249	7.23454	6.70583	196.557	9.77961	12.5885	Il6	34.8033	31.0005	0.88372
Fgf21	250.456	2112.18	324.686	408.837	884.838	474.501	558.928	409.455	1052.39	249.471	429.62	559.676	655.647	548.408	707.231	175.844	1019.17	766.211	Fgf21	719.586	567.92	0.48736
Csf3	64.2179	53.0399	98.595	71.6628	208.423	122.004	204.911	92.0756	228.969	85.2125	182.574	72.7072	70.0084	70.6115	62.1188	747.812	85.4316	70.0228	Csf3	127.1	160.722	0.671528
Il33	8.89663	16.8644	14.2843	8.94636	13.6441	3.98809	6.56534	5.38846	4.60635	13.8118	20.1679	28.623	13.2239	10.0727	10.0813	2.85874	5.26761	2.14351	Il33	9.24267	11.8056	0.440287
Il9	0.33186	1.35044	0.87782	0.42006	1.13168	0.55894	1.34648	2.01313	1.3574	0.67255	2.24889	0.43145	0.30778	0.43622	0.88794	0.76184	0.84233	0.28127	Il9	1.04309	0.763363	0.317154
Cxcl2	4.89778	3.61219	3.22858	2.57975	1.75291	6.09599	1.06159	3.42207	3.88476	1.26885	2.73826	3.96032	4.58036	4.76322	3.63524	3.52409	3.7335	2.26195	Cxcl2	3.39285	3.38509	0.990346
Csf1	1813.86	2969.12	1633.44	1450.85	2709.45	1989.15	2597.32	1770.9	2621.47	2126.63	2617.37	2001.73	1896.4	1831.22	2175.3	3263.89	1799.84	1207.19	Csf1	2172.84	2102.17	0.793589
Ctla4	0.55104	0.491	0.30512	0.22387	0.70852	0.56121	0.46392	0.26196	0.44665	0.34559	0.51257	0.53384	0.57978	0.27759	0.43746	0.62271	0.29073	0.25481	Ctla4	0.445921	0.428342	0.805845
Ifng	0.21674	0.25258	0.20906	0.20045	0.41206	0.28223	0.48175	0.22125	0.10683	0.2932	0.45574	0.17325	0.15119	0.21305	0.26419	0.17539	0.29731	0.09468	Ifng	0.264772	0.235333	0.581394
Cxcl11	0.22749	0.13738	0.11819	0.1514	0.20114	0.18929	0.123	0.16943	0.14736	0.16217	0.15449	0.1264	0.15937	0.23202	0.29115	0.18254	0.16605	0.10336	Cxcl11	0.162742	0.175283	0.583654
Ccl5	35.4541	35.8247	32.1965	16.7826	23.7148	49.692	29.3871	145.504	39.9582	22.0295	34.9412	20.1223	31.9716	27.0077	34.3158	14.4575	45.799	20.8607	Ccl5	45.3904	27.945	0.208086
Il17a	0.64717	0.34451	2.38433	0.48682	8.24162	2.82123	5.36635	2.67735	3.44439	2.26801	5.19963	1.55495	2.40646	2.44822	1.32823	3.55518	1.84761	1.99179	Il17a	2.93486	2.51112	0.659305
Pdcd1lg2	2468.02	2770.2	2494.94	1641.77	4068.48	2983.58	2794.68	2233.82	2230.82	3796.6	6615.96	2945.71	2295.74	2819.73	3292.28	3052.14	1565.26	1302.59	Pdcd1lg2	2631.81	3076.22	0.44118
Il1b	2.49344	2.74996	4.053	1.94108	3.77373	5.15676	5.04699	3.41846	7.38327	4.6656	4.64411	2.63776	3.02646	2.37449	3.07678	7.42343	2.39564	2.86519	Il1b	4.00185	3.67883	0.68545
Il7	0.83228	1.07737	0.8209	0.70584	1.49739	1.42059	0.97994	1.2907	1.14437	0.70663	1.19189	0.97836	1.49096	0.93536	0.80647	1.37664	1.26843	0.69959	Il7	1.08549	1.05048	0.798112
Ccl17	78.616	110.019	124.299	58.5814	194.136	229.16	117.833	102.461	128.929	105.514	313.356	125.455	77.9134	143.479	75.0552	180.959	96.8856	78.8577	Ccl17	127.115	133.053	0.850657
Cd274	51.4584	75.553	57.0134	44.9829	74.0204	91.4974	73.6001	66.4136	62.5633	70.7642	91.3742	71.6039	61.0139	64.6082	59.5287	78.4958	65.6191	54.529	Cd274	66.3447	68.6152	0.710587
Hgf	2983.86	3321.76	4515.08	1732.72	6201.99	12105.5	7415.01	8555.51	10756.2	5159.36	8484.33	3555.87	3892.55	3780.8	4619.52	9601.77	5641.07	3476.17	Hgf	6398.62	5356.83	0.471387
Il17f	13.7104	11.4989	7.04339	2.29823	29.316	30.3741	62.5548	30.2754	41.5008	15.0704	31.4172	19.981	13.9439	9.10148	11.2377	3307.36	15.0849	6.78565	Il17f	25.3969	381.109	0.34537
Ccl2	1067.57	856.484	1116.92	694.315	807.746	1162.76	397.734	927.012	664.177	548.255	963.096	1064.19	972.693	1060.61	867.191	596.494	996.561	638.437	Ccl2	854.968	856.392	0.989561
Tnf	10.1376	17.8067	6.92752	8.77561	11.7295	19.1579	18.2898	7.01411	8.76309	8.78199	9.807	12.3697	9.75592	14.2448	9.92536	11.364	14.2436	9.58899	Tnf	12.0669	11.1201	0.606258
Il22	0.98486	2.16002	2.53504	0.64385	2.66843	4.26552	7.87696	1.92858	3.70011	3.18498	5.76226	1.41725	1.42515	1.10471	3.14835	1.02473	1.52463	1.479	Il22	2.97371	2.23012	0.41555
Il10	7.33272	8.70732	6.47321	4.34886	12.2398	5.67409	8.31679	4.63585	5.70645	9.20025	11.446	12.1084	5.33752	10.7459	10.3126	13.7493	3.54001	6.44869	Il10	7.04835	9.20986	0.141822
Ccl12	141.304	130.09	142.312	106.967	203.941	184.669	225.03	130.453	222.368	167.268	248.666	169.361	130.285	123.103	191.905	305.284	158.162	83.8603	Ccl12	165.237	175.322	0.711642
Ccl4	45.0548	45.9158	50.3337	24.4831	54.5197	54.3694	37.566	51.4625	25.8206	39.5747	73.007	48.1606	41.5088	45.0455	50.03	55.9915	33.3445	32.0648	Ccl4	43.2806	46.5253	0.576453
Il1a	177.522	178.534	232.583	190.124	270.965	258.017	211.058	203.588	213.588	258.182	327.192	152.933	148.91	134.052	190.473	194.923	241.317	194.623	Il1a	215.109	204.734	0.662466
Ifnl2	0.15898	0.18163	0.25886	0.07625	0.12225	0.16296	0.23173	0.14167	0.16406	0.23443	0.37925	0.35518	0.23815	0.15723	0.13168	0.21842	0.21897	0.09934	Ifnl2	0.166488	0.22585	0.119862
Il3	0.36951	0.10244	0.07481	0.0711	0.18059	0.05958	0.24389	0.07027	0.59632	0.06714	0.1243	0.15134	0.00981	0.05228	0.19181	0.35354	0.12869	0.10094	Il3	0.196501	0.131094	0.359379
Ccl22	393.161	491.338	520.697	262.137	269.029	689.158	391.409	553.154	446.181	261.939	464.762	351.888	390.043	323.088	394.552	296.697	301.163	244.665	Ccl22	446.252	336.533	0.048008
Il12a_Il12b	0.07721	0.1491	0.06996	0.05707	0.20688	1.71863	0.32732	0.13155	0.2461	0.21507	0.17916	0.25045	0.14918	0.10615	0.1891	0.1429	0.12863	0.05321	Il12a_Il12b	0.331536	0.157094	0.339127
Ccl11	334.367	346.718	353.264	258.901	342.395	606.081	327.356	479.31	457.883	237.123	413.067	338.118	401.146	326.637	395.179	389.566	398.135	261.558	Ccl11	389.586	351.17	0.365943
Ifna2	0.22372	0.20905	0.20546	0.18264	0.37319	0.20196	0.25852	0.23086	0.19755	0.30472	0.44344	0.28799	0.20792	0.17272	0.17963	0.18139	0.19025	0.09179	Ifna2	0.231439	0.228872	0.948528
Csf2	0.08369	0.0769	0.05488	0.06401	0.16066	0.22185	0.07328	0.19299	0.08251	0.05406	0.0865	0.06868	0.14661	0.07597	0.05456	0.15085	0.16835	0.04385	Csf2	0.112308	0.0943811	0.502567
Il5	0.77611	1.14018	0.73275	0.37875	0.94362	0.47891	0.73503	0.4676	0.28663	0.81028	1.17793	0.29248	0.52233	0.62213	0.33864	0.31936	0.3389	0.13653	Il5	0.659953	0.506509	0.296317
Cxcl9	181.73	174.062	139.949	93.4362	181.215	148.578	150.028	115.228	78.3617	149.561	283.313	169.172	129.422	129.315	143.549	104.736	115.945	67.1329	Cxcl9	140.288	143.572	0.891045
Il16	1545.45	1770.67	1904.04	987.553	2048.01	1873.47	2919.14	1991.35	3358.07	1886.2	2927.02	2163.29	1686.72	1379.96	1587.61	4734.03	1741.37	1204.35	Il16	2044.19	2145.62	0.817907
Il2	0.79173	1.8567	1.26663	0.46083	2.01585	1.47426	1.5408	1.16965	0.87495	1.44081	1.53227	0.79246	0.75906	0.76722	1.06611	1.5426	1.2229	0.61498	Il2	1.27238	1.08205	0.375178
il27	2.03616	4.66357	4.15534	1.81183	4.16175	5.87633	7.9075	3.79498	5.0912	4.49765	7.48317	4.46598	3.07816	5.21675	3.37694	8.16107	5.58741	2.39531	il27	4.38874	4.91805	0.563391

## Sheet: raw data
Quantification: pg/ml	DSCR											D146
Cytokines	927	928	929	930	931	932	933	934	935	936	937	938	939	940	941	942	943	944	945	946	947	948
Cxcl1	70.9812	47.3905	65.3763	51.6265	113.871	NaN	97.8305	31.5372	87.3657	NaN	70.7095	20.1915	36.6104	50.1731	70.7852	64.9814	61.0096	NaN	NaN	54.4749	83.6945	56.7105
Il4	0.27329	0.37364	0.09545	0.22382	0.40826	NaN	3.82059	12.0055	0.18081	NaN	0.42028	0.18298	1.43784	0.72833	0.17764	0.28215	0.22901	NaN	NaN	0.24099	0.11733	0.34687
Il6	17.3771	2.78784	31.8286	7.51554	24.3645	NaN	6.03314	70.152	12.4746	NaN	140.696	8.94726	25.7516	2.52727	8.91249	7.23454	6.70583	NaN	NaN	196.557	9.77961	12.5885
Fgf21	250.456	2112.18	324.686	408.837	884.838	NaN	474.501	558.928	409.455	NaN	1052.39	249.471	429.62	559.676	655.647	548.408	707.231	NaN	NaN	175.844	1019.17	766.211
Il21	NaN	NaN	NaN	NaN	NaN	NaN	NaN	NaN	NaN	NaN	NaN	NaN	NaN	NaN	NaN	NaN	NaN	NaN	NaN	NaN	NaN	NaN
Csf3	64.2179	53.0399	98.595	71.6628	208.423	NaN	122.004	204.911	92.0756	NaN	228.969	85.2125	182.574	72.7072	70.0084	70.6115	62.1188	NaN	NaN	747.812	85.4316	70.0228
Il33	8.89663	16.8644	14.2843	8.94636	13.6441	NaN	3.98809	6.56534	5.38846	NaN	4.60635	13.8118	20.1679	28.623	13.2239	10.0727	10.0813	NaN	NaN	2.85874	5.26761	2.14351
Il9	0.33186	1.35044	0.87782	0.42006	1.13168	NaN	0.55894	1.34648	2.01313	NaN	1.3574	0.67255	2.24889	0.43145	0.30778	0.43622	0.88794	NaN	NaN	0.76184	0.84233	0.28127
Cxcl2	4.89778	3.61219	3.22858	2.57975	1.75291	NaN	6.09599	1.06159	3.42207	NaN	3.88476	1.26885	2.73826	3.96032	4.58036	4.76322	3.63524	NaN	NaN	3.52409	3.7335	2.26195
Csf1	1813.86	2969.12	1633.44	1450.85	2709.45	NaN	1989.15	2597.32	1770.9	NaN	2621.47	2126.63	2617.37	2001.73	1896.4	1831.22	2175.3	NaN	NaN	3263.89	1799.84	1207.19
Ctla4	0.55104	0.491	0.30512	0.22387	0.70852	NaN	0.56121	0.46392	0.26196	NaN	0.44665	0.34559	0.51257	0.53384	0.57978	0.27759	0.43746	NaN	NaN	0.62271	0.29073	0.25481
Ifng	0.21674	0.25258	0.20906	0.20045	0.41206	NaN	0.28223	0.48175	0.22125	NaN	0.10683	0.2932	0.45574	0.17325	0.15119	0.21305	0.26419	NaN	NaN	0.17539	0.29731	0.09468
Cxcl11	0.22749	0.13738	0.11819	0.1514	0.20114	NaN	0.18929	0.123	0.16943	NaN	0.14736	0.16217	0.15449	0.1264	0.15937	0.23202	0.29115	NaN	NaN	0.18254	0.16605	0.10336
Ccl5	35.4541	35.8247	32.1965	16.7826	23.7148	NaN	49.692	29.3871	145.504	NaN	39.9582	22.0295	34.9412	20.1223	31.9716	27.0077	34.3158	NaN	NaN	14.4575	45.799	20.8607
Il17a	0.64717	0.34451	2.38433	0.48682	8.24162	NaN	2.82123	5.36635	2.67735	NaN	3.44439	2.26801	5.19963	1.55495	2.40646	2.44822	1.32823	NaN	NaN	3.55518	1.84761	1.99179
Pdcd1lg2	2468.02	2770.2	2494.94	1641.77	4068.48	NaN	2983.58	2794.68	2233.82	NaN	2230.82	3796.6	6615.96	2945.71	2295.74	2819.73	3292.28	NaN	NaN	3052.14	1565.26	1302.59
Il1b	2.49344	2.74996	4.053	1.94108	3.77373	NaN	5.15676	5.04699	3.41846	NaN	7.38327	4.6656	4.64411	2.63776	3.02646	2.37449	3.07678	NaN	NaN	7.42343	2.39564	2.86519
Il7	0.83228	1.07737	0.8209	0.70584	1.49739	NaN	1.42059	0.97994	1.2907	NaN	1.14437	0.70663	1.19189	0.97836	1.49096	0.93536	0.80647	NaN	NaN	1.37664	1.26843	0.69959
Ccl17	78.616	110.019	124.299	58.5814	194.136	NaN	229.16	117.833	102.461	NaN	128.929	105.514	313.356	125.455	77.9134	143.479	75.0552	NaN	NaN	180.959	96.8856	78.8577
Cd274	51.4584	75.553	57.0134	44.9829	74.0204	NaN	91.4974	73.6001	66.4136	NaN	62.5633	70.7642	91.3742	71.6039	61.0139	64.6082	59.5287	NaN	NaN	78.4958	65.6191	54.529
Hgf	2983.86	3321.76	4515.08	1732.72	6201.99	NaN	12105.5	7415.01	8555.51	NaN	10756.2	5159.36	8484.33	3555.87	3892.55	3780.8	4619.52	NaN	NaN	9601.77	5641.07	3476.17
Il17f	13.7104	11.4989	7.04339	2.29823	29.316	NaN	30.3741	62.5548	30.2754	NaN	41.5008	15.0704	31.4172	19.981	13.9439	9.10148	11.2377	NaN	NaN	3307.36	15.0849	6.78565
Il31	NaN	NaN	NaN	NaN	NaN	NaN	NaN	NaN	NaN	NaN	NaN	NaN	NaN	NaN	NaN	0.07241	NaN	NaN	NaN	NaN	NaN	NaN
Ccl2	1067.57	856.484	1116.92	694.315	807.746	NaN	1162.76	397.734	927.012	NaN	664.177	548.255	963.096	1064.19	972.693	1060.61	867.191	NaN	NaN	596.494	996.561	638.437
Tnf	10.1376	17.8067	6.92752	8.77561	11.7295	NaN	19.1579	18.2898	7.01411	NaN	8.76309	8.78199	9.807	12.3697	9.75592	14.2448	9.92536	NaN	NaN	11.364	14.2436	9.58899
Il22	0.98486	2.16002	2.53504	0.64385	2.66843	NaN	4.26552	7.87696	1.92858	NaN	3.70011	3.18498	5.76226	1.41725	1.42515	1.10471	3.14835	NaN	NaN	1.02473	1.52463	1.479
Il10	7.33272	8.70732	6.47321	4.34886	12.2398	NaN	5.67409	8.31679	4.63585	NaN	5.70645	9.20025	11.446	12.1084	5.33752	10.7459	10.3126	NaN	NaN	13.7493	3.54001	6.44869
Ccl12	141.304	130.09	142.312	106.967	203.941	NaN	184.669	225.03	130.453	NaN	222.368	167.268	248.666	169.361	130.285	123.103	191.905	NaN	NaN	305.284	158.162	83.8603
Ccl4	45.0548	45.9158	50.3337	24.4831	54.5197	NaN	54.3694	37.566	51.4625	NaN	25.8206	39.5747	73.007	48.1606	41.5088	45.0455	50.03	NaN	NaN	55.9915	33.3445	32.0648
Il1a	177.522	178.534	232.583	190.124	270.965	NaN	258.017	211.058	203.588	NaN	213.588	258.182	327.192	152.933	148.91	134.052	190.473	NaN	NaN	194.923	241.317	194.623
Ifnl2	0.15898	0.18163	0.25886	0.07625	0.12225	NaN	0.16296	0.23173	0.14167	NaN	0.16406	0.23443	0.37925	0.35518	0.23815	0.15723	0.13168	NaN	NaN	0.21842	0.21897	0.09934
Il3	0.36951	0.10244	0.07481	0.0711	0.18059	NaN	0.05958	0.24389	0.07027	NaN	0.59632	0.06714	0.1243	0.15134	0.00981	0.05228	0.19181	NaN	NaN	0.35354	0.12869	0.10094
Cxcl12	4271.74	NaN	NaN	NaN	NaN	NaN	NaN	NaN	NaN	NaN	NaN	NaN	NaN	NaN	NaN	NaN	NaN	NaN	NaN	NaN	NaN	316.47
Ccl22	393.161	491.338	520.697	262.137	269.029	NaN	689.158	391.409	553.154	NaN	446.181	261.939	464.762	351.888	390.043	323.088	394.552	NaN	NaN	296.697	301.163	244.665
Il12a_Il12b	0.07721	0.1491	0.06996	0.05707	0.20688	NaN	1.71863	0.32732	0.13155	NaN	0.2461	0.21507	0.17916	0.25045	0.14918	0.10615	0.1891	NaN	NaN	0.1429	0.12863	0.05321
Ccl11	334.367	346.718	353.264	258.901	342.395	NaN	606.081	327.356	479.31	NaN	457.883	237.123	413.067	338.118	401.146	326.637	395.179	NaN	NaN	389.566	398.135	261.558
Ifna2	0.22372	0.20905	0.20546	0.18264	0.37319	NaN	0.20196	0.25852	0.23086	NaN	0.19755	0.30472	0.44344	0.28799	0.20792	0.17272	0.17963	NaN	NaN	0.18139	0.19025	0.09179
Csf2	0.08369	0.0769	0.05488	0.06401	0.16066	NaN	0.22185	0.07328	0.19299	NaN	0.08251	0.05406	0.0865	0.06868	0.14661	0.07597	0.05456	NaN	NaN	0.15085	0.16835	0.04385
Il5	0.77611	1.14018	0.73275	0.37875	0.94362	NaN	0.47891	0.73503	0.4676	NaN	0.28663	0.81028	1.17793	0.29248	0.52233	0.62213	0.33864	NaN	NaN	0.31936	0.3389	0.13653
Cxcl9	181.73	174.062	139.949	93.4362	181.215	NaN	148.578	150.028	115.228	NaN	78.3617	149.561	283.313	169.172	129.422	129.315	143.549	NaN	NaN	104.736	115.945	67.1329
Il16	1545.45	1770.67	1904.04	987.553	2048.01	NaN	1873.47	2919.14	1991.35	NaN	3358.07	1886.2	2927.02	2163.29	1686.72	1379.96	1587.61	NaN	NaN	4734.03	1741.37	1204.35
Il2	0.79173	1.8567	1.26663	0.46083	2.01585	NaN	1.47426	1.5408	1.16965	NaN	0.87495	1.44081	1.53227	0.79246	0.75906	0.76722	1.06611	NaN	NaN	1.5426	1.2229	0.61498
Il27	2.03616	4.66357	4.15534	1.81183	4.16175	NaN	5.87633	7.9075	3.79498	NaN	5.0912	4.49765	7.48317	4.46598	3.07816	5.21675	3.37694	NaN	NaN	8.16107	5.58741	2.39531
NaN = sample did not pass assay quality test
